# Supplementary material for: Validation of oligoarrays for quantitative exploration of the transcriptome
Source: BMC Genomics. 2008 May 30;9:258. doi: 10.1186/1471-2164-9-258 (PMC2430212; doi:10.1186/1471-2164-9-258)
Supplement: Additional file 1 — Transcript data of genes in common for oligoarrays, MPSS, and SAGE. The file lists transcript data obtained with oligoarrays (number of transcripts per μg total RNA and number of transcripts per cell), MPSS (tags per million and tags per cell) and SAGE (tags per million and tags per cell) for the overlapping genes. [file 1471-2164-9-258-S1.xls]

## Sheet: Additional file 1
Additional file 1. Transcript data of genes in common for oligoarrays, MPSS, and SAGE
Table 1. The transcript concentrations are listed as number of transcripts per mg total RNA and number of transcripts per cell (oligoarrays) and
as tags per million and tags per cell (MPSS and SAGE)
UniGene	Gene	Oligoarrays	Oligoarrays	MPSS	MPSS	Sage	SAGE
		no. per mg total RNA	no. per cell	tags per million	tags per cell	tags per million	tags per cell
Mm.371592	Ubb	970491064	9705	801	401	871	436
Mm.368524		891580203	8916	6360	3180	1444	722
Mm.47709	Pdc	602667339	6027	1032	516	851	426
Mm.151562	Rbp3	573280189	5733	2584	1292	1315	657
Mm.16224	Guca1a	536610786	5366	1221	611	1093	546
Mm.273339	4930583H14Rik	485266767	4853	118	59	1315	657
Mm.284811	Unc119	481232285	4812	670	335	2093	1046
Mm.59151	Guca1b	447849842	4479	6232	3116	575	287
Mm.235863		404576304	4046	2624	1312	722	361
Mm.2344	Gnb1	377415324	3774	12	6	740	370
Mm.8008		333923572	3339	256	128	18	9
Mm.285993	Calm1	330408703	3304	1086	543	444	222
Mm.28643	Vamp2	325002221	3250	1366	683	593	296
Mm.16831	Ckb	289558657	2896	2328	1164	1240	620
Mm.223674	Syp	259203535	2592	1189	595	260	130
Mm.1372	Pde6b	239979158	2400	1912	956	1964	982
Mm.234700	Ywhae	226832305	2268	260	130	185	93
Mm.156506	Pcdh21	213721677	2137	1140	570	464	232
Mm.13944	Rps9	193080716	1931	405	203	278	139
Mm.249096	Atp6v1b2	175617604	1756	2	1	18	9
Mm.297482	Tpt1	174215196	1742	717	359	1500	750
Mm.141230	Agpat3	171802194	1718	335	168	93	46
Mm.210745	Glul	170782560	1708	272	136	93	46
Mm.371563	H3f3b	170173451	1702	8	4	389	195
Mm.3667	Vtn	162988556	1630	1268	634	796	398
Mm.352239	Gpsn2	157933487	1579	968	484	575	287
Mm.55143	Dkk3	157637631	1576	532	266	371	186
Mm.45953	Snap25	155986523	1560	599	300	185	93
Mm.726	Bsg	149006702	1490	1739	870	536	268
Mm.683		147168712	1472	472	236	815	407
Mm.28147	Reep6	139384322	1394	2457	1229	889	445
Mm.273538		138873925	1389	749	375	518	259
Mm.16228	Slc25a4	138209136	1382	1039	520	833	416
Mm.19187	Ptma	137915562	1379	346	173	75	37
Mm.259976	Adipor1	135626545	1356	388	194	185	93
Mm.4222	Tpi1	129589886	1296	356	178	315	157
Mm.220038	Ddx5	128863008	1289	337	169	1776	888
Mm.2180	Hsp90ab1	125311057	1253	1407	704	93	46
Mm.83949	Elovl4	123344429	1233	61	31	276	138
Mm.45645		123273931	1233	73	37	185	93
Mm.235204	Atp1b2	120967987	1210	931	466	425	213
Mm.94160	Bex2	117108160	1171	678	339	278	139
Mm.331	Ubc	116549594	1166	846	423	260	130
Mm.18590	Tspan7	111977485	1120	428	214	36	18
Mm.271986	Pcmtd2	111351627	1114	15	8	111	56
Mm.5083	Rab3a	106892916	1069	498	249	147	74
Mm.35105	Ecd	104913754	1049	36	18	36	18
Mm.379044		101968312	1020	750	375	75	37
Mm.29807	Uchl1	101947563	1020	899	450	204	102
Mm.6250	Prom1	98116180	981	411	206	425	213
Mm.269088	Anp32a	96458809	965	49	25	93	46
Mm.2645	Eef1a2	96348756	964	5	3	185	93
Mm.3918	Abca4	96095473	961	442	221	93	46
Mm.272803	Pcbp3	95818382	958	166	83	222	111
Mm.272264	Stx3	95249568	953	219	110	296	148
Mm.386758	Cox4i1	93941911	939	806	403	147	74
Mm.26633	Plekhb1	93054924	931	947	474	1240	620
Mm.305152	Apoe	92025577	920	2091	1046	425	213
Mm.103641	Nr2e3	91392377	914	772	386	222	111
Mm.273403	Cox5a	90389117	904	421	211	111	56
Mm.279256	Ndrg3	89167247	892	886	443	111	56
Mm.185453	Eif4g2	89117971	891	62	31	147	74
Mm.378885		89054857	891	94	47	296	148
Mm.200608	Clu	88537086	885	912	456	444	222
Mm.297096	Mdh2	87945998	880	177	89	260	130
Mm.278865	Stxbp1	87341390	873	1023	512	778	389
Mm.1186	Car2	86193789	862	28	14	222	111
Mm.347009	Prdx2	86016859	860	278	139	224	112
Mm.52	Ccdc56	84908091	849	23	12	75	37
Mm.22758	Ebpl	84755540	848	45	23	56	28
Mm.35727		82960282	830	104	52	147	74
Mm.289431		80085405	801	319	160	75	37
Mm.27114	Ypel3	79969452	800	541	271	167	84
Mm.43415	Cox6a1	79122783	791	124	62	278	139
Mm.236513	Pcbp2	77720636	777	802	401	649	325
Mm.371544	Slc25a5	76280631	763	48	24	36	18
Mm.218657	Anp32e	76070390	761	83	42	56	28
Mm.255848	Hk2	75556487	756	359	180	93	46
Mm.16769	Tegt	75431232	754	137	69	147	74
Mm.286394	Pcbp4	74563719	746	346	173	18	9
Mm.7420	Tubb4	72390535	724	162	81	75	37
Mm.75498	Cartpt	72142998	721	243	122	111	56
Mm.143603	Sh3gl2	71740260	717	271	136	36	18
Mm.4266	Itm2b	71676344	717	1757	879	240	120
Mm.9001	Nlk	71228278	712	299	150	36	18
Mm.41926		69781419	698	541	271	260	130
Mm.241700	Gpm6a	68502433	685	14	7	278	139
Mm.28484	Tspan3	67473687	675	108	54	444	222
Mm.141864	Fkbp8	67453952	675	320	160	167	84
Mm.30039	Prkar1a	67117707	671	628	314	165	83
Mm.297		67042071	670	640	320	75	37
Mm.150231	Hnrpd	66884217	669	73	37	56	28
Mm.373613		66052968	661	679	340	536	268
Mm.16716	Lamp1	65282781	653	281	141	75	37
Mm.379381		65045841	651	521	261	556	278
Mm.155896	Hnrpa2b1	64319545	643	196	98	185	93
Mm.20841	Atp5e	64088285	641	138	69	260	130
Mm.274553	Slc6a8	63966754	640	44	22	18	9
Mm.197518	Laptm4b	63424956	634	901	451	704	352
Mm.1104	Ube1x	61805537	618	203	102	185	93
Mm.28753	Eif1b	61294150	613	340	170	371	186
Mm.291928	Ctnnb1	61023985	610	25	13	56	28
Mm.196239	Map1lc3a	60917070	609	42	21	147	74
Mm.14099	Zfp385	60739690	607	2489	1245	371	186
Mm.19133	Aplp2	59560809	596	371	186	75	37
Mm.153895		59409025	594	81	41	147	74
Mm.272927	Dpm3	58661303	587	8	4	75	37
Mm.255241	Chgb	58192733	582	560	280	315	157
Mm.260084	Eif4a2	57910979	579	131	66	167	84
Mm.280083	Rpl4	56247873	563	1314	657	556	278
Mm.383246		55774376	558	130	65	56	28
Mm.25321	Nudcd3	55724853	557	153	77	333	166
Mm.133268	Pcsk9	55395021	554	5	3	18	9
Mm.330160	Hspa5	55275868	553	175	88	111	56
Mm.2319	Stmn3	55123203	551	82	41	167	84
Mm.33729	Slc25a22	54399898	544	157	79	18	9
Mm.260877	BC016201	54114535	541	23	12	536	268
Mm.276383	Abhd8	53795348	538	12	6	18	9
Mm.278646	Ncor2	53048231	531	113	57	75	37
Mm.222320	Gpm6b	52866595	529	19	10	18	9
Mm.266668	BC005537	52853609	529	217	109	56	28
Mm.3091	Epn1	52373220	524	103	52	36	18
Mm.9052	Pgrmc1	51967798	520	256	128	278	139
Mm.288630	Calm3	51493570	515	577	289	36	18
Mm.234832	Igsf4a	51465746	515	99	50	73	36
Mm.34319	Ywhab	51058245	511	283	142	167	84
Mm.29924	Arl6ip1	50977881	510	17	9	147	74
Mm.4550	Atp1b1	49987824	500	745	373	333	166
Mm.29824	Npepps	49879959	499	170	85	75	37
Mm.285454	Spop	49730244	497	138	69	167	84
Mm.68889	Gnb3	49252061	493	70	35	296	148
Mm.331964	D4Wsu53e	49142912	491	134	67	18	9
Mm.29644	Ddx17	49081855	491	554	277	18	9
Mm.2647	Pfn1	48969491	490	6	3	167	84
Mm.378991		48521607	485	307	154	75	37
Mm.291917	Txn2	48208261	482	351	176	75	37
Mm.274308	Napb	47055313	471	13	7	18	9
Mm.152952	Ankrd33	47010055	470	114	57	260	130
Mm.30041	Copa	46750115	468	16	8	167	84
Mm.44736	Dnm1	46529782	465	45	23	351	176
Mm.266679	Trib2	46017184	460	321	161	18	9
Mm.252987	Slc12a5	45997932	460	561	281	333	166
Mm.379231		45302718	453	11	6	36	18
Mm.41744	Klhl18	45232042	452	101	51	147	74
Mm.201455	Scamp1	45166943	452	82	41	36	18
Mm.28349	1500032D16Rik	44683538	447	56	28	296	148
Mm.379159	Tmed10	44180912	442	63	32	185	93
Mm.245522	Ankrd17	43873422	439	51	26	18	9
Mm.154581	Aco2	43794344	438	21	11	56	28
Mm.261984	Glo1	43769422	438	9	5	36	18
Mm.4836	Scg5	43583904	436	50	25	75	37
Mm.30837	Ndrg1	43353305	434	322	161	75	37
Mm.290692	Tkt	43300918	433	476	238	240	120
Mm.126043		43290908	433	215	108	204	102
Mm.29854	Hdac6	42820850	428	4	2	36	18
Mm.41555	Rab28	42801459	428	54	27	147	74
Mm.273768	Gabarapl2	42711559	427	18	9	36	18
Mm.101958	6430548M08Rik	42582482	426	207	104	18	9
Mm.21162	Ndufa13	42447225	425	97	49	204	102
Mm.272120	Gad1	42366348	424	88	44	75	37
Mm.3757	Prpf8	41943520	419	571	286	56	28
Mm.15701	Trim28	41735929	417	7	4	56	28
Mm.215034	Matr3	41654980	417	539	270	18	9
Mm.358714	Hsbp1	41649203	417	10	5	93	46
Mm.40828	Sqstm1	41426596	414	61	31	260	130
Mm.383179		41301220	413	125	63	315	157
Mm.28721	Brd3	40952589	410	29	15	18	9
Mm.3336	1110007C09Rik	40516261	405	107	54	18	9
Mm.36699	Yif1b	40472937	405	50	25	75	37
Mm.268000	Vim	40396936	404	44	22	36	18
Mm.272361	Psmc5	40237301	402	141	71	167	84
Mm.340818	Atp6v0a1	40218671	402	252	126	129	65
Mm.2381	Aplp1	40157962	402	215	108	93	46
Mm.290960	Clptm1	40138346	401	344	172	147	74
Mm.285322	Mtch1	40116350	401	363	182	111	56
Mm.217318	Mtap4	39952149	400	1381	691	351	176
Mm.17964	Khdrbs3	39633758	396	45	23	18	9
Mm.216386	Snrp70	39525348	395	272	136	260	130
Mm.279923	Nedd4	39371537	394	496	248	56	28
Mm.280069	Nono	39260993	393	45	23	351	176
Mm.213010	BC051227	39160966	392	67	34	36	18
Mm.98	Psmb6	38884326	389	154	77	185	93
Mm.275780	Ndufa5	38817911	388	219	110	185	93
Mm.247039	Ociad1	38243653	382	115	58	185	93
Mm.368	Psmb4	38137795	381	215	108	56	28
Mm.383815		38089631	381	147	74	129	65
Mm.282800	Sncg	38013978	380	192	96	93	46
Mm.46764	Cds1	37968099	380	171	86	278	139
Mm.38469	Apbb1	37935900	379	336	168	185	93
Mm.192040		37903859	379	32	16	93	46
Mm.231395	Ctsd	37781395	378	633	317	204	102
Mm.141276	Ergic3	37722791	377	62	31	129	65
Mm.290353	Tmem66	37710750	377	70	35	185	93
Mm.249695	Ppm1b	37450128	375	65	33	73	36
Mm.289490		37449430	375	94	47	56	28
Mm.293233	Acat1	37151355	372	56	28	36	18
Mm.182962	Eif3s5	37058836	371	147	74	204	102
Mm.17	Bcap31	36645897	367	54	27	75	37
Mm.253518	Brd4	36608698	366	26	13	18	9
Mm.200365	Sv2a	36532294	365	26	13	296	148
Mm.333388	Chd4	36467275	365	55	28	129	65
Mm.90787	Ngfrap1	36462430	365	281	141	93	46
Mm.272389	2900010M23Rik	36388432	364	15	8	56	28
Mm.3982	Gas6	36246250	363	49	25	111	56
Mm.21728	Psma7	36175924	362	131	66	147	74
Mm.38344	Nnp1	36015645	360	410	205	111	56
Mm.308180	Ptplad1	35952430	360	167	84	111	56
Mm.27435	Slc22a17	35861773	359	486	243	147	74
Mm.248778	Ndufa10	35818299	358	118	59	185	93
Mm.154109	Lbh	35798991	358	1	1	129	65
Mm.378939		35739192	357	743	372	18	9
Mm.181973	Acbd5	35596171	356	11	6	36	18
Mm.7723	Pabpn1	35363067	354	53	27	93	46
Mm.375222		35314807	353	148	74	129	65
Mm.39760	Faim2	35265004	353	170	85	93	46
Mm.15691	Abcg1	35204176	352	10	5	18	9
Mm.279821	Eif4a1	35203130	352	323	162	36	18
Mm.378890	Bnip3	35072965	351	188	94	75	37
Mm.105331	Psip1	35045586	351	309	155	129	65
Mm.267359	Zfp523	34769966	348	133	67	75	37
Mm.5077	Msi1	34627200	346	870	435	204	102
Mm.241365	Ensa	34624406	346	256	128	36	18
Mm.41271	Stard7	34506734	345	35	18	147	74
Mm.167586		34256070	343	686	343	18	9
Mm.130362	Top2b	34159418	342	90	45	147	74
Mm.57154	C1ql1	33957455	340	253	127	56	28
Mm.262327	Vdac2	33678160	337	30	15	278	139
Mm.330524	Igsf4b	33614880	336	132	66	36	18
Mm.128733		33568009	336	363	182	75	37
Mm.204969	Spna2	33172212	332	12	6	36	18
Mm.383721		32964685	330	70	35	56	28
Mm.298728	Nisch	32730124	327	197	99	315	157
Mm.261570	Gtf2i	32689135	327	541	271	36	18
Mm.2206	Ndufv2	32600719	326	76	38	222	111
Mm.45233	Tmed9	32485806	325	7	4	56	28
Mm.30113	Ndufs3	32340618	323	128	64	36	18
Mm.283137	Chrna6	32192831	322	34	17	18	9
Mm.25849	Fis1	32192475	322	149	75	147	74
Mm.254588	Cltc	31946648	320	182	91	111	56
Mm.5163	Rit2	31858043	319	29	15	36	18
Mm.34641	Amfr	31774998	318	69	35	36	18
Mm.41877	Slc25a33	31773554	318	275	138	18	9
Mm.21961	Atp6ap1	31600584	316	221	111	56	28
Mm.268532	Psd	31303854	313	82	41	36	18
Mm.87027	Cend1	31243027	312	107	54	18	9
Mm.22130	Rpn2	31115802	311	116	58	93	46
Mm.271717	Igsf8	31072638	311	28	14	93	46
Mm.153272	Tsc22d1	31006640	310	10	5	75	37
Mm.379371	Aamp	30867676	309	59	30	167	84
Mm.28919	Dstn	30417738	304	47	24	371	186
Mm.27570	Ndufa6	30333788	303	72	36	36	18
Mm.205190	Mll5	30330461	303	81	41	111	56
Mm.275413	Tdrd7	30315428	303	395	198	147	74
Mm.243234	Psmd2	30277740	303	98	49	147	74
Mm.274811	Nomo1	30258714	303	344	172	75	37
Mm.150373	Dctn6	30181654	302	60	30	167	84
Mm.248906	Atxn10	30132305	301	55	28	36	18
Mm.291868	Tomm7	30075986	301	3	2	111	56
Mm.28184	Mef2d	29904355	299	509	255	18	9
Mm.289516	Gbl	29877689	299	11	6	56	28
Mm.297199	Samd14	29745155	298	378	189	167	84
Mm.270975	Rangap1	29729271	297	137	69	111	56
Mm.379151		29727136	297	727	364	167	84
Mm.332295	Mapre3	29667859	297	591	296	185	93
Mm.297883	Clcn4-2	29644801	296	10	5	36	18
Mm.272462	Bat2	29602729	296	83	42	56	28
Mm.267410	Cdc2l1	29439171	294	104	52	56	28
Mm.302496	Nphp4	29375931	294	244	122	36	18
Mm.227258	Ilf2	29326192	293	143	72	18	9
Mm.280075	Reep5	29170709	292	6	3	131	66
Mm.283410	Suz12	29088123	291	15	8	18	9
Mm.315002	Trim44	29086861	291	23	12	93	46
Mm.2386	Scg3	28998612	290	78	39	93	46
Mm.292208	Hdgf	28965405	290	185	93	75	37
Mm.43278	Olfm1	28623730	286	168	84	129	65
Mm.6645	Akt1	28541653	285	54	27	18	9
Mm.246435	Tomm22	28421993	284	96	48	111	56
Mm.42855	Ptov1	28295609	283	444	222	129	65
Mm.319175	Rheb	28260678	283	38	19	18	9
Mm.151998	Impg2	28092858	281	7	4	18	9
Mm.240325	Tnrc5	28072179	281	147	74	36	18
Mm.134516	Otx2	28023128	280	182	91	129	65
Mm.20488	Trafd1	27809202	278	93	47	407	204
Mm.261491	Rhot1	27721995	277	330	165	147	74
Mm.28000	Ubxd1	27619610	276	98	49	75	37
Mm.383812		27600811	276	43	22	167	84
Mm.239117	Tmem55b	27595437	276	74	37	36	18
Mm.290036	2400003C14Rik	27474485	275	8	4	55	27
Mm.355034	Tmem30a	27377390	274	11	6	129	65
Mm.268383	Rps6ka2	27343853	273	29	15	56	28
Mm.344820		27308894	273	193	97	18	9
Mm.21846	Ubl3	27258489	273	21	11	36	18
Mm.359030	Hcfc1r1	27162846	272	58	29	36	18
Mm.222685	Cerk	27050997	271	76	38	56	28
Mm.289832	Psmc3	26990316	270	292	146	185	93
Mm.277349	Park7	26956799	270	801	401	111	56
Mm.6877	Ap2a1	26763541	268	187	94	18	9
Mm.276618	Atp6v1c1	26601730	266	29	15	36	18
Mm.6919	Dctn1	26500345	265	67	34	222	111
Mm.28480	Fkbp3	26463412	265	63	32	73	36
Mm.930	Ctsl	26350738	264	38	19	56	28
Mm.41890	2010315L10Rik	26309920	263	85	43	75	37
Mm.28761	Stk25	26258275	263	361	181	18	9
Mm.179243	4930519N16Rik	26151629	262	95	48	75	37
Mm.28228	Pigt	26149092	262	45	23	36	18
Mm.1155	Tuba4	26129255	261	264	132	36	18
Mm.251013	Kpnb1	26071701	261	42	21	75	37
Mm.46401	Son	25694089	257	207	104	36	18
Mm.29561	Ctsf	25667082	257	103	52	222	111
Mm.21904	Rab6ip1	25582024	256	310	155	18	9
Mm.716	Cpsf2	25554846	256	2	1	18	9
Mm.29965	2410104I19Rik	25404124	254	180	90	129	65
Mm.283926	Sez6l2	25396151	254	135	68	36	18
Mm.23002	5330410G16Rik	25226177	252	142	71	93	46
Mm.282158	Cct5	25221060	252	498	249	56	28
Mm.1451	Mfge8	25211031	252	561	281	222	111
Mm.4173	Mtap1b	25196094	252	623	312	240	120
Mm.293605	Trp53inp2	25158165	252	314	157	129	65
Mm.218473	Serinc3	25098814	251	165	83	56	28
Mm.247788	Cct2	25009346	250	8	4	36	18
Mm.22665	Hdac5	24982908	250	209	105	260	130
Mm.332314	Ywhah	24869240	249	220	110	260	130
Mm.267116		24783164	248	116	58	18	9
Mm.22453	Tardbp	24724296	247	265	133	18	9
Mm.29590	Idh3b	24688584	247	184	92	18	9
Mm.88216	Snrpb	24624116	246	118	59	222	111
Mm.30051	Rnf10	24623673	246	595	298	56	28
Mm.22876		24574627	246	45	23	18	9
Mm.334206	Uqcrc2	24554178	246	104	52	36	18
Mm.289109	LOC622404	24518813	245	215	108	56	28
Mm.209349	Zfand6	24371515	244	81	41	36	18
Mm.306189		24238278	242	54	27	75	37
Mm.43081	Mapk8ip3	24221704	242	71	36	56	28
Mm.271814	Ncor1	24054145	241	40	20	36	18
Mm.193539	Hist1h1c	23959156	240	2	1	222	111
Mm.217759	Atox1	23678309	237	41	21	18	9
Mm.275499	2600011E07Rik	23669241	237	54	27	18	9
Mm.379081		23661861	237	7	4	18	9
Mm.216135	4930425N13Rik	23640075	236	500	250	1093	546
Mm.197493	Poldip2	23636369	236	139	70	36	18
Mm.35511	Lass4	23603833	236	22	11	18	9
Mm.235283		23510085	235	141	71	36	18
Mm.21652	3930401K13Rik	23498020	235	20	10	18	9
Mm.33490	Gabpb2	23459453	235	67	34	18	9
Mm.244215	Gls	23443764	234	10	5	147	74
Mm.159915	Wdr42a	23390354	234	124	62	36	18
Mm.251255	Ddx1	23361097	234	261	131	75	37
Mm.344148	Abca8a	23278112	233	26	13	240	120
Mm.104919	Bcas2	23257089	233	90	45	75	37
Mm.386752	Aup1	23082351	231	66	33	36	18
Mm.294759	2310044H10Rik	23073178	231	17	9	204	102
Mm.254898	Pcp2	22956938	230	440	220	296	148
Mm.29714	Eif3s12	22875524	229	112	56	315	157
Mm.5137	Doc2b	22870003	229	2	1	93	46
Mm.172488	Cngb1b	22866041	229	345	173	36	18
Mm.29646	Cndp2	22737236	227	135	68	93	46
Mm.275810	Rps10	22712460	227	1179	590	185	93
Mm.294770	Ssu72	22664424	227	67	34	425	213
Mm.181933	Uqcrfs1	22371000	224	193	97	167	84
Mm.22478	Arid1a	22310477	223	68	34	36	18
Mm.183042	Impa1	22298934	223	70	35	18	9
Mm.222831	Kcna5	22232192	222	83	42	18	9
Mm.29415	Ndufb2	22215823	222	311	156	167	84
Mm.9257	D10Wsu52e	22055283	221	147	74	18	9
Mm.279823	Ndufa11	22012472	220	96	48	147	74
Mm.248843	Larp1	21982822	220	284	142	18	9
Mm.29270	BC034090	21959326	220	75	38	36	18
Mm.258893	Slc4a7	21893024	219	31	16	18	9
Mm.41420	Tbc1d10b	21757079	218	68	34	18	9
Mm.247566	Mrg1	21697286	217	37	19	18	9
Mm.102470	5730557B15Rik	21663254	217	2	1	36	18
Mm.290876	Sod2	21662920	217	54	27	93	46
Mm.295230	Spint2	21618835	216	17	9	36	18
Mm.196605	Hk1	21615954	216	633	317	260	130
Mm.291370	Prph2	21611590	216	4538	2269	1665	833
Mm.244226	1110020G09Rik	21579879	216	52	26	36	18
Mm.172720	Lrrc59	21556750	216	60	30	56	28
Mm.29432	Wipi2	21538691	215	32	16	18	9
Mm.287178	Prps1	21530221	215	3	2	167	84
Mm.296409	Pip5k1b	21421175	214	29	15	55	27
Mm.240224		21393927	214	310	155	36	18
Mm.251155	Zmat2	21335434	213	12	6	75	37
Mm.288477	Psme3	21263682	213	269	135	36	18
Mm.287892	Clpp	21206940	212	54	27	56	28
Mm.279195	Idh3a	21192813	212	74	37	56	28
Mm.24231	1110004F10Rik	20992336	210	153	77	18	9
Mm.32780	Mlc1	20921544	209	91	46	18	9
Mm.220942	Tmem85	20798882	208	208	104	111	56
Mm.28650	Rab6	20743146	207	246	123	111	56
Mm.383174		20732606	207	196	98	167	84
Mm.177502	Ppme1	20668758	207	22	11	56	28
Mm.181430	Dync1h1	20656104	207	338	169	129	65
Mm.329083	Mea1	20650036	207	23	12	75	37
Mm.193086	Dhps	20619171	206	38	19	129	65
Mm.993	Dhx15	20586770	206	36	18	36	18
Mm.261735		20563513	206	39	20	56	28
Mm.262056	Alkbh5	20513297	205	26	13	36	18
Mm.18625	Aqp1	20461725	205	173	87	93	46
Mm.27582	Ciapin1	20407846	204	54	27	56	28
Mm.29655	Srp68	20265507	203	14	7	18	9
Mm.253090	Ap2a2	20247790	203	181	91	204	102
Mm.245357	Zc3h11a	20231845	202	110	55	73	36
Mm.28908	Adam9	20198744	202	150	75	18	9
Mm.275555	Cnn3	20192118	202	41	21	36	18
Mm.23825	Mrpl20	20182282	202	90	45	93	46
Mm.282888	Med4	20175673	202	37	19	36	18
Mm.20837	Tpp1	20122932	201	84	42	36	18
Mm.27082	Atp6v1h	20072709	201	70	35	56	28
Mm.271715	Phf5a	20067983	201	59	30	18	9
Mm.378948		20060869	201	97	49	93	46
Mm.271759	Mettl3	19933250	199	51	26	167	84
Mm.330700	Zfp238	19897157	199	33	17	36	18
Mm.248188	Lsm4	19886463	199	125	63	389	195
Mm.286317	Gdpd5	19882456	199	46	23	222	111
Mm.29025	Dctn3	19867547	199	109	55	185	93
Mm.279437	Cfdp1	19855934	199	126	63	111	56
Mm.270469	Rufy3	19804027	198	67	34	55	27
Mm.2462	Psmc2	19774598	198	225	113	56	28
Mm.254784	Klhdc3	19726376	197	78	39	93	46
Mm.74605	Faim	19596010	196	188	94	75	37
Mm.3496	Fnta	19585439	196	53	27	36	18
Mm.383188		19575650	196	73	37	75	37
Mm.378949		19541927	195	57	29	18	9
Mm.305750	Rpl27a	19520253	195	476	238	165	83
Mm.287807	Gm2a	19498961	195	59	30	18	9
Mm.39631	RP23-336J1.4	19466777	195	100	50	18	9
Mm.283045	Med28	19427176	194	82	41	93	46
Mm.292539	Slc31a2	19425959	194	253	127	315	157
Mm.89579	Mpdu1	19410684	194	177	89	56	28
Mm.3126	Fhl1	19360320	194	88	44	18	9
Mm.32331	Cdc37	19360289	194	91	46	36	18
Mm.11535	Wdr23	19288467	193	84	42	56	28
Mm.37943	Lhfpl4	19276812	193	155	78	18	9
Mm.1541	Snta1	19211603	192	31	16	75	37
Mm.265264	Ank	19206541	192	42	21	18	9
Mm.23492	Ccnl2	19203874	192	204	102	36	18
Mm.25157	2410001C21Rik	19168571	192	52	26	18	9
Mm.5027	Ezh1	19142745	191	1	1	36	18
Mm.30156	Htra1	19128436	191	195	98	56	28
Mm.23671		19078726	191	52	26	149	75
Mm.10265	Nmt1	19035407	190	13	7	56	28
Mm.8385	Mapk3	19003166	190	83	42	93	46
Mm.298433	Kdelr1	18974643	190	99	50	56	28
Mm.41868	2810405K02Rik	18928456	189	217	109	75	37
Mm.181332	Zfp428	18882356	189	120	60	36	18
Mm.283802	H2afy	18881186	189	39	20	93	46
Mm.1761	Clk1	18833575	188	85	43	315	157
Mm.44218	2610042O14Rik	18795984	188	127	64	204	102
Mm.378914		18789121	188	470	235	111	56
Mm.8180	Dpysl3	18762630	188	458	229	36	18
Mm.40	Cops3	18753261	188	120	60	56	28
Mm.379272	Rnf123	18749845	188	263	132	111	56
Mm.216528	Vps29	18711660	187	25	13	56	28
Mm.254134		18699211	187	79	40	18	9
Mm.386770		18695650	187	270	135	111	56
Mm.133825	Crip2	18648736	187	40	20	56	28
Mm.86589	2310005N03Rik	18638358	186	7	4	147	74
Mm.197728	Cox7b	18635895	186	252	126	18	9
Mm.131135	Epb4.1l3	18631048	186	88	44	56	28
Mm.17851	Ndufa3	18630468	186	24	12	129	65
Mm.31927	Tspan5	18607774	186	98	49	75	37
Mm.292016	Sfrs7	18557346	186	7	4	93	46
Mm.335449	Qrich1	18504825	185	47	24	18	9
Mm.46754	Slc38a2	18485874	185	63	32	18	9
Mm.28521	Actr1b	18466380	185	42	21	75	37
Mm.274399	2007-09-08	18358893	184	18	9	18	9
Mm.12194	Psmd3	18330842	183	323	162	36	18
Mm.6393	Darc	18261560	183	97	49	75	37
Mm.275411	Gpr180	18244837	182	63	32	93	46
Mm.184163	Raf1	18229978	182	20	10	93	46
Mm.688	Bag1	18214759	182	91	46	296	148
Mm.147091		18176125	182	67	34	93	46
Mm.41355	Mospd3	18167867	182	21	11	36	18
Mm.29829	Rab5c	18161157	182	13	7	111	56
Mm.200912	Prkab1	18151195	182	183	92	147	74
Mm.294457	2310047H23Rik	18129725	181	77	39	36	18
Mm.28896	Stard10	18119285	181	219	110	204	102
Mm.297814		17977638	180	44	22	93	46
Mm.248796	Sult4a1	17973783	180	85	43	129	65
Mm.139700		17963973	180	347	174	129	65
Mm.168	Ifrd1	17949043	180	50	25	18	9
Mm.254267	Oxr1	17923787	179	57	29	18	9
Mm.330819	Atp9a	17824051	178	38	19	93	46
Mm.41711	Pja2	17764659	178	27	14	36	18
Mm.30010	Arpc1b	17762060	178	138	69	75	37
Mm.123211	Polb	17684872	177	28	14	56	28
Mm.291443	Entpd4	17649988	177	8	4	36	18
Mm.125770	Gnas	17645162	177	1867	934	518	259
Mm.29939	Ndufa9	17579081	176	98	49	36	18
Mm.14644		17562296	176	28	14	36	18
Mm.298947	Ddt	17549938	176	53	27	18	9
Mm.2815	Ufc1	17542559	175	20	10	93	46
Mm.218198	Psmd14	17494688	175	26	13	36	18
Mm.289106	Add1	17480206	175	917	459	75	37
Mm.28291	Rsl1d1	17475031	175	30	15	56	28
Mm.306663	Pias1	17472748	175	166	83	18	9
Mm.18939	Pmm1	17467177	175	374	187	111	56
Mm.269474	Ctcf	17451713	175	145	73	56	28
Mm.25298	Statip1	17430340	174	74	37	93	46
Mm.43784	Hagh	17409959	174	178	89	36	18
Mm.188669		17393799	174	140	70	36	18
Mm.28792	Ube3b	17238081	172	189	95	75	37
Mm.328846	Rps2	17199280	172	5028	2514	75	37
Mm.212927	Tmem38a	17131842	171	6	3	56	28
Mm.43745	Bat5	17125922	171	88	44	75	37
Mm.237594	Ufd1l	17125489	171	18	9	167	84
Mm.288702	Telo2	17109271	171	7	4	36	18
Mm.219671	Sf3b4	17077471	171	154	77	36	18
Mm.43778	Rps14	17057878	171	1299	650	389	195
Mm.250419	Ccni	17048694	171	91	46	147	74
Mm.269657	Grpel2	17042646	170	25	13	18	9
Mm.156771	3732413I11Rik	16946364	170	210	105	36	18
Mm.209265	Trip12	16942804	169	17	9	36	18
Mm.24117	Agpat5	16919853	169	75	38	75	37
Mm.245742	Ppp3cc	16813642	168	250	125	111	56
Mm.13886	Eif1	16761235	168	1343	672	685	343
Mm.275847		16653621	167	145	73	73	36
Mm.6118	Snx17	16625689	166	4	2	18	9
Mm.292075	Spg7	16624978	166	221	111	75	37
Mm.352945	Zfp740	16535916	165	77	39	75	37
Mm.257989	Snrk	16514446	165	371	186	167	84
Mm.207678	AK190093	16509860	165	9	5	36	18
Mm.41719	1700020C11Rik	16508240	165	75	38	93	46
Mm.41925	Metrn	16491060	165	68	34	75	37
Mm.256034	0610031J06Rik	16485296	165	140	70	111	56
Mm.24632	Gtf2f1	16411112	164	98	49	56	28
Mm.295009	Ppp2r5d	16236272	162	84	42	18	9
Mm.182042	Atp5h	16232963	162	939	470	36	18
Mm.154087	Mtap6	16230332	162	265	133	147	74
Mm.24044	Bace1	16220876	162	56	28	36	18
Mm.282242	Scarb1	16174172	162	74	37	147	74
Mm.253902	Mak10	16107355	161	30	15	18	9
Mm.44225	Mrpl17	16086308	161	71	36	18	9
Mm.73682		16084510	161	75	38	18	9
Mm.379261		16068023	161	207	104	111	56
Mm.348038		16048469	161	2	1	111	56
Mm.29608	Ranbp3	16047802	161	51	26	56	28
Mm.131150	Dek	16027241	160	2	1	93	46
Mm.274794	Spsb3	16023643	160	30	15	111	56
Mm.195525		15978563	160	100	50	93	46
Mm.37395	Slc25a25	15970713	160	17	9	111	56
Mm.33206	Ccdc49	15946080	160	22	11	18	9
Mm.142856	Lhx2	15932822	159	71	36	18	9
Mm.4651	Kifap3	15804370	158	35	18	56	28
Mm.181008	Stac2	15786089	158	59	30	36	18
Mm.181290	Mrpl49	15738299	157	150	75	75	37
Mm.236123	Sf3b3	15700825	157	117	59	36	18
Mm.248096	Rusc2	15681369	157	115	58	36	18
Mm.95780	Lrtm1	15636257	156	154	77	56	28
Mm.370636		15634722	156	101	51	56	28
Mm.3608	Pax6	15631230	156	81	41	222	111
Mm.30099	Clptm1l	15616603	156	58	29	18	9
Mm.275824		15575563	156	89	45	93	46
Mm.182931	Paics	15557934	156	17	9	93	46
Mm.24680	Dnpep	15531218	155	3	2	18	9
Mm.46654	5730437N04Rik	15488863	155	4	2	18	9
Mm.319011		15464742	155	17	9	36	18
Mm.196846	Rad23b	15453050	155	142	71	18	9
Mm.3874	Adh5	15429455	154	146	73	36	18
Mm.38496	Cspg5	15403062	154	95	48	111	56
Mm.10600	Glud1	15400678	154	63	32	36	18
Mm.3555	Vdac1	15336363	153	686	343	129	65
Mm.19111	Prkaca	15308487	153	109	55	75	37
Mm.290995	Crmp1	15296601	153	82	41	56	28
Mm.59178		15262536	153	26	13	75	37
Mm.28441		15249489	153	298	149	129	65
Mm.337038	Arpc2	15191043	152	25	13	167	84
Mm.252722	Cenpb	15187435	152	200	100	36	18
Mm.30042	Pank4	15165945	152	122	61	36	18
Mm.293588	Reep2	15144798	151	41	21	56	28
Mm.288183	Rmnd5b	15060022	151	13	7	93	46
Mm.28242	2810428I15Rik	15009681	150	29	15	129	65
Mm.373526	2007-09-05	15007774	150	13	7	56	28
Mm.275648	Pdlim7	14949632	150	276	138	18	9
Mm.29923	Sumo2	14940830	149	57	29	296	148
Mm.32191	Gabbr1	14921480	149	84	42	147	74
Mm.34339	Socs7	14866415	149	24	12	93	46
Mm.2559		14817729	148	71	36	18	9
Mm.289584	Bmi1	14758352	148	21	11	18	9
Mm.121265	Psma1	14755489	148	41	21	56	28
Mm.29582	Psmc4	14740868	147	18	9	18	9
Mm.255398	Nup153	14671299	147	1	1	56	28
Mm.143768	Fbxo3	14667187	147	48	24	18	9
Mm.10091	Ada	14660128	147	88	44	147	74
Mm.178115	Yipf2	14630863	146	41	21	18	9
Mm.255464	Ache	14561682	146	78	39	75	37
Mm.14501	Ppm1g	14539868	145	10	5	56	28
Mm.14825	Idh3g	14512840	145	21	11	18	9
Mm.5001	Dnmt3a	14507135	145	149	75	18	9
Mm.4619	Msh2	14504316	145	14	7	93	46
Mm.10756	1190002J23Rik	14489291	145	54	27	56	28
Mm.274237	Irf2bp1	14486577	145	61	31	56	28
Mm.325827	Gspt1	14485394	145	94	47	36	18
Mm.2720	Mapk8ip1	14485311	145	53	27	18	9
Mm.252110	St8sia3	14467416	145	16	8	18	9
Mm.372235	Snf8	14437067	144	76	38	75	37
Mm.2108	Ttr	14412489	144	444	222	36	18
Mm.293517	Sdf4	14411664	144	163	82	113	56
Mm.13694	Oat	14342064	143	23	12	93	46
Mm.379105		14338856	143	5	3	93	46
Mm.203866	Ahnak	14322871	143	23	12	18	9
Mm.21094	Grinl1a	14293769	143	52	26	18	9
Mm.311337	Mapk14	14283070	143	47	24	18	9
Mm.240668	Tmem9b	14259210	143	123	62	36	18
Mm.379037		14253921	143	121	61	113	56
Mm.379158	Mrpl14	14171098	142	128	64	75	37
Mm.273170	Scamp4	14119895	141	58	29	18	9
Mm.34308	Susd3	14109920	141	462	231	129	65
Mm.30012	Hdlbp	14069527	141	243	122	111	56
Mm.174998	Arl8a	14040764	140	33	17	111	56
Mm.313651	Neurl	14038904	140	183	92	36	18
Mm.19834	Ndufa8	14023806	140	2	1	18	9
Mm.37338	4930506M07Rik	14005745	140	8	4	18	9
Mm.289707	Fscn1	13998120	140	156	78	18	9
Mm.266767		13906869	139	116	58	18	9
Mm.168688	Wbp7	13903698	139	40	20	18	9
Mm.278878		13897921	139	18	9	18	9
Mm.233914	Ccdc64	13895082	139	638	319	129	65
Mm.38055	Esd	13882233	139	11	6	75	37
Mm.10647	1700041G16Rik	13873866	139	61	31	36	18
Mm.160124	Phactr1	13804744	138	80	40	18	9
Mm.193701	Clstn3	13763687	138	68	34	36	18
Mm.288741	Scap	13742799	137	120	60	93	46
Mm.379373		13730728	137	171	86	129	65
Mm.200516	Pitpnb	13728067	137	42	21	75	37
Mm.214746	Fbxl3	13694289	137	25	13	36	18
Mm.335229	Coro2b	13680989	137	145	73	111	56
Mm.272551	Cnot7	13656815	137	25	13	56	28
Mm.379341		13652888	137	47	24	18	9
Mm.1786	Aprt	13616967	136	7	4	93	46
Mm.27210	G6pdx	13596664	136	70	35	56	28
Mm.41417	Glmn	13584841	136	42	21	93	46
Mm.2137	Sin3b	13546178	136	25	13	36	18
Mm.379427		13526469	135	4	2	75	37
Mm.152987	Xpo7	13526420	135	19	10	36	18
Mm.5061	Arf2	13494203	135	34	17	56	28
Mm.29473	Copz1	13487207	135	86	43	147	74
Mm.277217	Dgkd	13477519	135	18	9	56	28
Mm.276341	1500011J06Rik	13474392	135	122	61	36	18
Mm.280784	Ppp1cc	13465561	135	471	236	444	222
Mm.276305	Dhx30	13464402	135	63	32	36	18
Mm.181166	Rph3a	13445577	135	65	33	56	28
Mm.28561	Prkcz	13401416	134	52	26	75	37
Mm.66264	Stx6	13400579	134	43	22	18	9
Mm.323442	Cbx7	13373267	134	40	20	56	28
Mm.27897	Dnaja1	13348592	134	142	71	111	56
Mm.22094	Dlgap4	13336405	133	110	55	75	37
Mm.194811	Gripap1	13314796	133	70	35	111	56
Mm.28468	Gpr108	13306187	133	87	44	36	18
Mm.374846	Cuedc1	13297704	133	135	68	36	18
Mm.27667		13292577	133	99	50	18	9
Mm.28262	Rgs2	13281574	133	6	3	18	9
Mm.201859	Fance	13244922	132	34	17	93	46
Mm.379458	Plcl4	13213250	132	23	12	333	166
Mm.4628	Smpd1	13189016	132	96	48	93	46
Mm.286593	Smarca4	13181450	132	541	271	240	120
Mm.248776	Dnajb10	13162680	132	52	26	111	56
Mm.290450	Llgl2	13155856	132	132	66	18	9
Mm.30068	Sgta	13137484	131	303	152	111	56
Mm.182053	Ubqln1	13118422	131	78	39	129	65
Mm.236074	AI790205	13118241	131	5	3	75	37
Mm.29405	Rbx1	13118136	131	60	30	36	18
Mm.249391	Hectd1	13110225	131	48	24	18	9
Mm.25263	2700029M09Rik	13103946	131	81	41	75	37
Mm.117365	Mesdc2	13089608	131	53	27	18	9
Mm.29594	Sart3	13059609	131	52	26	36	18
Mm.28058	Ndufb5	13054191	131	192	96	111	56
Mm.134265	Grm6	13042175	130	17	9	93	46
Mm.38951	Sucla2	13039149	130	10	5	56	28
Mm.20935		13036746	130	4	2	18	9
Mm.196150	Alkbh7	13005148	130	1	1	18	9
Mm.327319	1700021K19Rik	13003415	130	63	32	18	9
Mm.212763	Chmp5	12958546	130	13	7	75	37
Mm.300225		12953614	130	6	3	18	9
Mm.23879	Sbno1	12851612	129	48	24	55	27
Mm.151293	Nlgn2	12822898	128	70	35	93	46
Mm.220946	Araf	12819653	128	32	16	185	93
Mm.260557	BC057552	12806191	128	14	7	18	9
Mm.235182	Camk2g	12804314	128	116	58	93	46
Mm.28678		12796574	128	14	7	18	9
Mm.120763	Mrpl33	12786879	128	2	1	36	18
Mm.31983	Pcnp	12779451	128	48	24	18	9
Mm.197387	Bicd2	12737114	127	59	30	36	18
Mm.234247	Ddah1	12702247	127	34	17	36	18
Mm.234455	Slc30a9	12659140	127	46	23	36	18
Mm.347512	Surf1	12602442	126	32	16	147	74
Mm.35661	BC021381	12592976	126	128	64	147	74
Mm.274961	Utp6	12591682	126	52	26	18	9
Mm.21535	Grpel1	12555561	126	53	27	18	9
Mm.3444	Brd2	12555471	126	267	134	36	18
Mm.283636	Cln6	12514031	125	67	34	56	28
Mm.326702		12492264	125	9	5	36	18
Mm.264743	Plcd3	12473236	125	119	60	93	46
Mm.10508	Ssb	12467568	125	72	36	75	37
Mm.24848	Deb1	12449205	125	45	23	56	28
Mm.256137	Fbxo45	12428070	124	95	48	18	9
Mm.1228	Cryaa	12410352	124	25	13	36	18
Mm.29648	Degs1	12379089	124	7	4	18	9
Mm.33764	Ivns1abp	12366175	124	68	34	56	28
Mm.27592	Ncoa6	12347492	124	22	11	18	9
Mm.41479	Plekhj1	12337124	123	121	61	56	28
Mm.221452	Ranbp5	12325409	123	14	7	18	9
Mm.27366	Gramd1a	12302400	123	75	38	56	28
Mm.273152	Psmd8	12287761	123	254	127	93	46
Mm.18856	Mapk6	12272174	123	33	17	55	27
Mm.360344		12270032	123	8	4	18	9
Mm.330075		12252329	123	340	170	222	111
Mm.292672	2210016L21Rik	12248413	123	42	21	167	84
Mm.38438	Nptxr	12244416	122	143	72	129	65
Mm.28540	Aof2	12239926	122	24	12	56	28
Mm.3981	Cops6	12217779	122	68	34	93	46
Mm.252063	Mbp	12210915	122	51	26	18	9
Mm.4428	Prkrir	12207292	122	63	32	18	9
Mm.28524	D6Wsu116e	12206539	122	13	7	36	18
Mm.22147	Gtpbp2	12200730	122	43	22	56	28
Mm.154614	Dnase2a	12170521	122	7	4	75	37
Mm.35474	Stmn4	12140399	121	8	4	75	37
Mm.379165		12111311	121	28	14	36	18
Mm.30234	Ik	12106007	121	105	53	111	56
Mm.206505	Timp2	12088267	121	16	8	75	37
Mm.27546	Ipo4	12075652	121	84	42	36	18
Mm.20047	Adprh	12062961	121	120	60	18	9
Mm.196544	Kars	12061157	121	88	44	18	9
Mm.223744	Kif5b	12030404	120	24	12	36	18
Mm.7373	Per1	11979810	120	200	100	56	28
Mm.195451	Gosr2	11946141	120	38	19	93	46
Mm.29685	Dnajc8	11945901	120	105	53	147	74
Mm.20827	Hipk1	11937132	119	69	35	36	18
Mm.288249	Acbd6	11934236	119	54	27	18	9
Mm.3057		11934070	119	24	12	18	9
Mm.303059	Ubqln4	11917705	119	136	68	18	9
Mm.106376	Golga2	11888085	119	45	23	75	37
Mm.193395	Dalrd3	11856111	119	18	9	93	46
Mm.13445	Oxct1	11854599	119	137	69	18	9
Mm.2514	Gpr162	11819505	118	42	21	111	56
Mm.92659	Luzp1	11810990	118	45	23	18	9
Mm.271891	Snx1	11788039	118	121	61	18	9
Mm.212609	6030443O07Rik	11775751	118	17	9	18	9
Mm.133401	Arid1b	11749153	118	74	37	18	9
Mm.7598	Hr	11736694	117	127	64	75	37
Mm.20242	Cyb5b	11697740	117	7	4	36	18
Mm.261050	Cuta	11660535	117	70	35	93	46
Mm.379632		11652464	117	41	21	56	28
Mm.27591	Psmd6	11637622	116	132	66	56	28
Mm.258739	Ppp2r2d	11624093	116	101	51	75	37
Mm.3779	Bap1	11623266	116	42	21	56	28
Mm.301655	Pmpcb	11611638	116	13	7	56	28
Mm.23739	Xab2	11600582	116	177	89	75	37
Mm.200924	Cdc2l6	11565570	116	6	3	36	18
Mm.30052	Mrpl50	11536457	115	49	25	18	9
Mm.331182	Snapap	11534871	115	156	78	18	9
Mm.277699	Spfh2	11516814	115	4	2	56	28
Mm.26908	Csnk1a1	11504089	115	4	2	36	18
Mm.186146	Jag2	11489810	115	18	9	18	9
Mm.292107	Bbs2	11469623	115	142	71	147	74
Mm.18630	Acadvl	11450671	115	174	87	278	139
Mm.229330	Sez6	11448032	115	60	30	36	18
Mm.603	Snrpd1	11433473	114	37	19	111	56
Mm.5248	Tsnax	11426578	114	65	33	93	46
Mm.276277	Alkbh6	11390276	114	59	30	185	93
Mm.257590	Ncapd2	11387436	114	4	2	18	9
Mm.28850	Praf2	11363047	114	77	39	185	93
Mm.129840	Pde4dip	11321866	113	42	21	75	37
Mm.195249	Timm44	11298160	113	2	1	36	18
Mm.22225	Zfp313	11293265	113	17	9	36	18
Mm.291752		11292879	113	6	3	18	9
Mm.292492	Polr2c	11291314	113	12	6	93	46
Mm.292001	Prpf6	11278299	113	162	81	56	28
Mm.210323	Acsl1	11277549	113	42	21	18	9
Mm.28489	Wsb2	11275461	113	72	36	75	37
Mm.28534	Lrrc1	11251145	113	7	4	18	9
Mm.5092	Pla2r1	11212417	112	26	13	75	37
Mm.379118		11206603	112	1	1	111	56
Mm.29814	Trappc4	11192606	112	63	32	18	9
Mm.304247		11179148	112	13	7	36	18
Mm.236650	Pacsin3	11172301	112	33	17	18	9
Mm.5249	Cpne6	11165491	112	4	2	36	18
Mm.314887	Fnbp4	11155084	112	41	21	75	37
Mm.315560	Kif3b	11148701	112	94	47	56	28
Mm.222887	Trak2	11129344	111	176	88	93	46
Mm.29827		11128404	111	38	19	18	9
Mm.4370	D0HXS9928E	11121176	111	20	10	18	9
Mm.143771	Wdr4	11111717	111	1	1	18	9
Mm.272675	Slc20a1	11096780	111	39	20	93	46
Mm.270511	Tcerg1	11062002	111	2	1	18	9
Mm.21175	Ngrn	11033036	110	13	7	36	18
Mm.10027	Prpf4b	11030240	110	23	12	36	18
Mm.340315	Ube2g1	10981898	110	12	6	36	18
Mm.2389	Mll1	10980199	110	72	36	75	37
Mm.272727	Glrx2	10978371	110	10	5	36	18
Mm.3400	Dvl1	10974760	110	199	100	93	46
Mm.27278		10970694	110	13	7	75	37
Mm.298798	Cdk5	10969141	110	16	8	36	18
Mm.1485	Ube2e3	10927602	109	37	19	167	84
Mm.23458	Zmym3	10922993	109	49	25	56	28
Mm.273217	Igfbp7	10911480	109	55	28	18	9
Mm.28023	Mtch2	10901657	109	34	17	36	18
Mm.225649	A930008G19Rik	10897904	109	71	36	36	18
Mm.259036	Zranb2	10893195	109	6	3	36	18
Mm.45193	Ctnnbl1	10885208	109	24	12	36	18
Mm.31979	Ndel1	10867877	109	6	3	56	28
Mm.71682	Calcoco1	10860111	109	44	22	56	28
Mm.200898	Agpat6	10854646	109	59	30	36	18
Mm.39725	Dusp8	10827099	108	623	312	56	28
Mm.309395	Ext1	10823565	108	90	45	18	9
Mm.7046		10813738	108	134	67	56	28
Mm.28050	Cd2bp2	10811937	108	26	13	18	9
Mm.88694	Kif3a	10799287	108	49	25	18	9
Mm.128165	Ahctf1	10791293	108	22	11	36	18
Mm.218624	Sh3yl1	10788875	108	4	2	18	9
Mm.286680	Wrnip1	10785430	108	62	31	18	9
Mm.17461	Stk16	10781828	108	37	19	36	18
Mm.259333	Pik3r1	10781345	108	25	13	18	9
Mm.160073		10773153	108	490	245	18	9
Mm.29151	Herpud1	10750557	108	52	26	93	46
Mm.337409	C1ql2	10749632	108	4	2	36	18
Mm.217027	Lrpprc	10749448	108	24	12	36	18
Mm.158827	2410003P15Rik	10731714	107	122	61	75	37
Mm.328953	Zfp472	10723905	107	20	10	18	9
Mm.294870	D17Wsu104e	10715742	107	18	9	36	18
Mm.289929	Smu1	10711940	107	109	55	18	9
Mm.205535	Dpp9	10705015	107	13	7	18	9
Mm.246493	Thrap4	10608763	106	75	38	36	18
Mm.261122	Plekha2	10601802	106	54	27	36	18
Mm.2025	Smn1	10566675	106	1	1	18	9
Mm.334160	Spon1	10536253	105	85	43	18	9
Mm.28816	Vrk3	10523554	105	20	10	36	18
Mm.18474	Ccnh	10518785	105	44	22	18	9
Mm.28022	Hist3h2ba	10498934	105	12	6	147	74
Mm.267061	Ddx6	10495944	105	11	6	18	9
Mm.272230	D10Ertd610e	10493087	105	2	1	75	37
Mm.28298	AI480556	10451080	105	139	70	56	28
Mm.281005	Akap8l	10449829	105	48	24	222	111
Mm.328928	Ppil1	10428196	104	7	4	36	18
Mm.21749	5430437P03Rik	10426802	104	165	83	93	46
Mm.4593	Slc35b1	10417100	104	61	31	36	18
Mm.255063	Wrb	10399118	104	98	49	18	9
Mm.1458	RP23-136K12.4	10395297	104	57	29	36	18
Mm.21981	Cdc34	10367171	104	145	73	167	84
Mm.163132	E4f1	10349506	104	33	17	18	9
Mm.3065	Xrn2	10312320	103	3	2	18	9
Mm.274601	Mrps5	10297966	103	55	28	75	37
Mm.291485	Tarbp2	10287611	103	40	20	93	46
Mm.182445		10267942	103	71	36	18	9
Mm.7414	Nsg1	10249181	103	44	22	111	56
Mm.2902	Ptprn	10235289	102	190	95	36	18
Mm.12459	Ankrd10	10234877	102	11	6	18	9
Mm.153107	Porcn	10231551	102	26	13	18	9
Mm.207555	Zfp746	10230357	102	31	16	56	28
Mm.38165	Slc27a1	10227740	102	5	3	36	18
Mm.38021	Chst1	10214737	102	47	24	18	9
Mm.45047	Jmjd2b	10198024	102	85	43	18	9
Mm.244235	Nt5e	10166457	102	56	28	93	46
Mm.6667	Ssbp4	10150980	102	455	228	56	28
Mm.273102	Mrpl28	10142210	101	68	34	129	65
Mm.290110	Dnajb6	10141883	101	226	113	111	56
Mm.261168	Kcnj9	10141722	101	30	15	36	18
Mm.34330	Blcap	10134035	101	12	6	56	28
Mm.355894	Sppl3	10064693	101	50	25	93	46
Mm.270775	Smg7	10041367	100	55	28	36	18
Mm.279194	Rbm10	10035539	100	206	103	93	46
Mm.296191	Acot7	10033439	100	328	164	147	74
Mm.180763	Rap1gap	10028011	100	182	91	56	28
Mm.182340	Oxa1l	10017827	100	72	36	75	37
Mm.335641	4933439C20Rik	10006677	100	182	91	36	18
Mm.157778	Med25	9987377	100	61	31	36	18
Mm.274285	Opa1	9978657	100	7	4	36	18
Mm.29264	1110008F13Rik	9911989	99	25	13	36	18
Mm.3955	Eif3s7	9888013	99	212	106	56	28
Mm.333594	BC057627	9860656	99	10	5	18	9
Mm.38229	Cnih4	9858556	99	7	4	111	56
Mm.196580	Ube2m	9814926	98	150	75	56	28
Mm.244931	Zhx1	9809068	98	22	11	18	9
Mm.56337		9796378	98	109	55	36	18
Mm.34564	0610009O03Rik	9769070	98	35	18	18	9
Mm.134191	Sfxn1	9718432	97	21	11	18	9
Mm.30927	3300001P08Rik	9708021	97	18	9	278	139
Mm.3935	Ddx24	9704476	97	141	71	18	9
Mm.195310		9701698	97	127	64	129	65
Mm.272568	Anapc4	9695442	97	2	1	18	9
Mm.110444	Chrnb3	9690089	97	7	4	56	28
Mm.22413	Arhgap1	9681129	97	43	22	36	18
Mm.49752		9665365	97	203	102	36	18
Mm.258352	4121402D02Rik	9659627	97	110	55	55	27
Mm.383200		9636573	96	13	7	111	56
Mm.37592	9130227C08Rik	9628968	96	76	38	36	18
Mm.20634	Coq7	9620412	96	5	3	111	56
Mm.27539	Tmem1	9610239	96	33	17	18	9
Mm.102574	Pctk1	9605726	96	216	108	111	56
Mm.7087	Rabep1	9589234	96	9	5	36	18
Mm.39265	0610010K14Rik	9563635	96	181	91	129	65
Mm.296625	Gkap1	9561956	96	18	9	56	28
Mm.218744	Gtf2ird2	9561155	96	46	23	56	28
Mm.156452	Gapvd1	9550809	96	17	9	36	18
Mm.219793	Ssrp1	9549785	96	53	27	93	46
Mm.152699	7120426M23Rik	9533724	95	13	7	36	18
Mm.9114	Crym	9529834	95	70	35	56	28
Mm.259074	Rasgef1b	9514097	95	79	40	18	9
Mm.250425	2310065K24Rik	9491244	95	28	14	18	9
Mm.173826	Dym	9442002	94	108	54	36	18
Mm.30251	Mcfd2	9424485	94	52	26	56	28
Mm.11112	2210013K02Rik	9399699	94	56	28	18	9
Mm.100167	Pde8b	9385968	94	86	43	18	9
Mm.28437	Wdr61	9368668	94	69	35	18	9
Mm.41367	Ddx42	9364145	94	6	3	75	37
Mm.274846	Ilk	9357053	94	51	26	185	93
Mm.27404	Unc50	9352550	94	81	41	56	28
Mm.245746	Rdx	9334938	93	2	1	56	28
Mm.24789	Pak1ip1	9314638	93	47	24	56	28
Mm.307770	1110012M11Rik	9306479	93	7	4	36	18
Mm.109823	Cryzl1	9304940	93	17	9	18	9
Mm.35127	Tm2d3	9280282	93	32	16	18	9
Mm.34109	Isg20l1	9278374	93	5	3	36	18
Mm.153039	Mpdz	9267855	93	6	3	36	18
Mm.271071	Lta4h	9243725	92	9	5	129	65
Mm.40035	Pak3	9237740	92	35	18	56	28
Mm.334413	Mcf2l	9230399	92	58	29	147	74
Mm.215069	Ube4a	9223141	92	1	1	56	28
Mm.2567	Elovl2	9179513	92	51	26	56	28
Mm.279158	Tmem55a	9162722	92	19	10	36	18
Mm.4113	Rae1	9157929	92	13	7	36	18
Mm.334193	Mier2	9150218	92	15	8	56	28
Mm.268304	Trpc4ap	9140606	91	121	61	75	37
Mm.12746	Pdrg1	9122859	91	4	2	56	28
Mm.276338	Rbm14	9102578	91	9	5	36	18
Mm.218875	Tom1l2	9098540	91	338	169	75	37
Mm.289686	Nup214	9090205	91	9	5	18	9
Mm.21671	Eif3s9	9087075	91	23	12	18	9
Mm.29719	Elp3	9081442	91	115	58	36	18
Mm.278672	Grin1	9041533	90	18	9	18	9
Mm.88704	Ppp1r7	9029932	90	13	7	18	9
Mm.291029	Skiv2l2	9016265	90	26	13	36	18
Mm.272206	Mapkapk5	9004104	90	111	56	36	18
Mm.30191	Rabl4	8997784	90	20	10	18	9
Mm.19080	Gtpbp1	8996185	90	414	207	93	46
Mm.255026	Acss2	8975835	90	4	2	36	18
Mm.32368	Krit1	8952518	90	13	7	18	9
Mm.157119	Sort1	8947099	90	174	87	18	9
Mm.182944	Scnm1	8942489	89	68	34	18	9
Mm.102253		8911990	89	3	2	36	18
Mm.270259	2007-09-07	8892772	89	36	18	167	84
Mm.29471	4733401H18Rik	8873343	89	25	13	147	74
Mm.252034	Auh	8846663	89	58	29	18	9
Mm.254181	Cry2	8842436	88	123	62	75	37
Mm.1287	Mapt	8841725	88	37	19	93	46
Mm.38868	Lman2	8839447	88	5	3	55	27
Mm.325816	Csnk1g1	8831595	88	24	12	56	28
Mm.16974	Usp47	8819712	88	52	26	18	9
Mm.259079	Lsm12	8791152	88	5	3	18	9
Mm.288737	1200015A19Rik	8786965	88	576	288	129	65
Mm.8766	Glt8d1	8786623	88	14	7	36	18
Mm.272972	Atg16l1	8757723	88	41	21	18	9
Mm.23606	Tnks1bp1	8742675	87	53	27	18	9
Mm.341248	Myo18a	8736707	87	31	16	18	9
Mm.18579	Polr2e	8728347	87	96	48	185	93
Mm.64911	0710008K08Rik	8723029	87	72	36	36	18
Mm.102591	Fuk	8720508	87	29	15	56	28
Mm.100940	Comt	8717847	87	12	6	18	9
Mm.260256	Eif4g1	8706633	87	76	38	56	28
Mm.241489	5830416A07Rik	8684635	87	5	3	36	18
Mm.277236	Ddef1	8683711	87	33	17	18	9
Mm.303071	Srp9	8682006	87	43	22	73	36
Mm.8983	Tnfsf12	8667490	87	34	17	56	28
Mm.7142	Mbd3	8659337	87	204	102	56	28
Mm.271809	Daxx	8657151	87	49	25	18	9
Mm.271657	2010005J08Rik	8646575	87	24	12	18	9
Mm.128892	Unc13b	8625330	86	27	14	36	18
Mm.25648	Nkiras1	8600990	86	12	6	36	18
Mm.227704	Vdac3	8596094	86	115	58	75	37
Mm.30098	Mcm3ap	8589559	86	4	2	18	9
Mm.263913	Anp32b	8566923	86	168	84	36	18
Mm.260576	Cdk8	8562509	86	32	16	36	18
Mm.3906	Map2k7	8545060	86	38	19	18	9
Mm.260568	L1cam	8537159	85	105	53	18	9
Mm.256342	Kif5c	8500059	85	124	62	36	18
Mm.28275	Rbmx	8477612	85	36	18	36	18
Mm.271062	Ict1	8473933	85	61	31	111	56
Mm.25548	Kpna3	8467561	85	14	7	18	9
Mm.133257	1200013P24Rik	8462563	85	25	13	56	28
Mm.296814	Pde7a	8459011	85	4	2	56	28
Mm.245270	Rgl1	8457249	85	10	5	18	9
Mm.30496	Ergic1	8428509	84	41	21	111	56
Mm.143810	Mrps30	8414442	84	38	19	18	9
Mm.230301	Syngr1	8377786	84	353	177	111	56
Mm.287443	Mrps18a	8372638	84	90	45	36	18
Mm.43871	Trim35	8367856	84	10	5	36	18
Mm.29145	Zfp622	8365908	84	55	28	36	18
Mm.275901	Tbn	8345910	84	1	1	36	18
Mm.103711	Cx3cl1	8325125	83	5	3	56	28
Mm.233903	Nnat	8308326	83	10	5	18	9
Mm.347359	Tbc1d14	8296267	83	88	44	18	9
Mm.255858	Ctr9	8259163	83	12	6	18	9
Mm.28085	6330578E17Rik	8249907	83	13	7	75	37
Mm.35064	Elmo2	8245688	83	10	5	36	18
Mm.132237	Mapre2	8209349	82	126	63	129	65
Mm.311026	Fbxo33	8200245	82	21	11	18	9
Mm.260456	Vapb	8193752	82	101	51	56	28
Mm.283893	Ngfr	8182088	82	15	8	93	46
Mm.294695	2410018C17Rik	8182066	82	2	1	36	18
Mm.28891	Wdr40a	8171880	82	60	30	18	9
Mm.39700	Pip5k2b	8166305	82	6	3	18	9
Mm.89673	Apbb3	8160950	82	4	2	36	18
Mm.3217	Ass1	8143743	81	75	38	75	37
Mm.42096	Gsbs	8138587	81	5	3	18	9
Mm.250424	1110058L19Rik	8138260	81	8	4	36	18
Mm.15622	B4galt1	8135828	81	8	4	18	9
Mm.48648	BC030477	8128773	81	10	5	18	9
Mm.28199	Rbm34	8125744	81	2	1	36	18
Mm.130902	Sympk	8084949	81	28	14	18	9
Mm.215110	Actr8	8070956	81	122	61	36	18
Mm.30005	Tmem14c	8064885	81	35	18	75	37
Mm.27567	Il4i1	8061423	81	54	27	56	28
Mm.273578	Tmem34	8052532	81	39	20	18	9
Mm.6375	Gyg	8048548	81	13	7	18	9
Mm.212208	Ercc8	8035348	80	9	5	36	18
Mm.262	Rhoc	8032444	80	28	14	18	9
Mm.139166		8021157	80	13	7	93	46
Mm.280231	Anxa7	7995220	80	12	6	36	18
Mm.22560	Cyb5r3	7980690	80	38	19	56	28
Mm.8856	Neu1	7966738	80	46	23	18	9
Mm.277661	Lrpap1	7961916	80	230	115	167	84
Mm.307455	Wdr68	7950623	80	25	13	18	9
Mm.247218	Mpi1	7931283	79	31	16	18	9
Mm.22990	1500031L02Rik	7914670	79	23	12	18	9
Mm.278597	1500035H01Rik	7911376	79	11	6	18	9
Mm.10153	Twsg1	7875275	79	74	37	18	9
Mm.28449	B230219D22Rik	7863843	79	13	7	75	37
Mm.376101		7847665	79	107	54	131	66
Mm.291326	Mgrn1	7839993	78	201	101	111	56
Mm.252148		7838343	78	41	21	36	18
Mm.379126		7820013	78	9	5	75	37
Mm.917	Inpp1	7787927	78	6	3	18	9
Mm.12864	Imp3	7767623	78	13	7	36	18
Mm.182145	Rbck1	7766812	78	111	56	129	65
Mm.27662		7765994	78	19	10	18	9
Mm.287854	Lman2l	7765750	78	13	7	18	9
Mm.260767	1200011I18Rik	7737017	77	4	2	18	9
Mm.5053	Slc4a3	7725282	77	14	7	75	37
Mm.371647		7708622	77	12	6	75	37
Mm.33343	Sh3glb2	7676341	77	120	60	36	18
Mm.330870		7674709	77	13	7	18	9
Mm.3758	Bcar1	7666906	77	13	7	36	18
Mm.103439	Gprc5b	7654395	77	63	32	36	18
Mm.24594		7626763	76	145	73	36	18
Mm.3929	Zfhx1a	7608540	76	1	1	18	9
Mm.335754	Gna-rs1	7599012	76	159	80	56	28
Mm.289698	Btbd14b	7577008	76	104	52	18	9
Mm.424	Atp1b3	7570157	76	2	1	56	28
Mm.277665	Calb1	7569106	76	89	45	93	46
Mm.234998	Accn1	7564658	76	7	4	18	9
Mm.323072	Uvrag	7563744	76	3	2	36	18
Mm.277977	Stx16	7563466	76	4	2	56	28
Mm.374816		7557318	76	20	10	18	9
Mm.243950	Ube2o	7541133	75	98	49	111	56
Mm.21187	Necap2	7521506	75	13	7	18	9
Mm.279	1110019N10Rik	7514763	75	96	48	36	18
Mm.294478	Commd7	7508413	75	10	5	18	9
Mm.291059	Orc4l	7506244	75	3	2	18	9
Mm.370334	A2bp1	7493083	75	12	6	36	18
Mm.277864	Parl	7491334	75	81	41	36	18
Mm.968	Nr1h2	7490666	75	163	82	93	46
Mm.102761	2600005C20Rik	7487207	75	46	23	147	74
Mm.252136	Bbs5	7486154	75	24	12	75	37
Mm.29041	Eif2b2	7486054	75	2	1	18	9
Mm.21762	Dnajc10	7485095	75	4	2	36	18
Mm.297949	Phyhd1	7437537	74	64	32	73	36
Mm.312133	Epc1	7436524	74	63	32	73	36
Mm.261972	Rbm8a	7424535	74	117	59	36	18
Mm.162025	Ulk2	7405812	74	47	24	18	9
Mm.30084	Ndufb11	7379913	74	342	171	93	46
Mm.216072	Solh	7374173	74	74	37	36	18
Mm.41122	Rnf40	7369153	74	45	23	18	9
Mm.277190	Paxip1	7366417	74	7	4	36	18
Mm.268921	Pldn	7359332	74	46	23	18	9
Mm.341747	6330442E10Rik	7352461	74	42	21	93	46
Mm.251638	Myg1	7348893	74	55	28	167	84
Mm.249700	2700085E05Rik	7334688	73	19	10	18	9
Mm.27393	Timm17b	7314478	73	75	38	18	9
Mm.243024	Unc45a	7306795	73	90	45	129	65
Mm.39312	Snph	7301826	73	26	13	55	27
Mm.144143	Camsap1l1	7298721	73	6	3	36	18
Mm.24069	Fem1b	7289881	73	65	33	56	28
Mm.89989	Esrrg	7275075	73	70	35	36	18
Mm.4929	Nfya	7274177	73	2	1	18	9
Mm.321937	Wdsof1	7249352	73	87	44	36	18
Mm.6949	Aff1	7244837	72	19	10	75	37
Mm.332735	Gtf2ird1	7239425	72	109	55	36	18
Mm.299204	Wbscr17	7234020	72	23	12	18	9
Mm.34113	Sorcs2	7219196	72	9	5	56	28
Mm.12945	Pik3r2	7212025	72	90	45	56	28
Mm.317947	Nfib	7207530	72	4	2	18	9
Mm.288676	Fahd2a	7207065	72	32	16	36	18
Mm.16711	Mcm2	7162282	72	2	1	18	9
Mm.353006	Dexi	7161643	72	31	16	36	18
Mm.23488	Tmem161a	7159076	72	17	9	36	18
Mm.23932	3110004L20Rik	7155152	72	30	15	36	18
Mm.276502	Ptcd2	7152616	72	40	20	36	18
Mm.235738	Mib2	7143276	71	54	27	56	28
Mm.23876	Pcca	7138713	71	26	13	18	9
Mm.4342	Tjp1	7136814	71	47	24	18	9
Mm.5718	Pik4ca	7130690	71	91	46	56	28
Mm.103477	Npr2	7126071	71	19	10	18	9
Mm.158143	Nr2f2	7125698	71	7	4	18	9
Mm.352407	Slc4a1ap	7111603	71	17	9	18	9
Mm.261739	Hmgb2l1	7104505	71	5	3	18	9
Mm.103748	Extl3	7101843	71	24	12	18	9
Mm.24569	BC023829	7083529	71	99	50	18	9
Mm.349603		7081990	71	46	23	93	46
Mm.9998	Camkk1	7079219	71	126	63	18	9
Mm.297706	Zc3h5	7069263	71	42	21	93	46
Mm.41678	Dullard	7057932	71	55	28	18	9
Mm.296545	ORF19	7035217	70	9	5	36	18
Mm.143817	Nek7	7018006	70	48	24	36	18
Mm.35738	Ctnnd1	7004825	70	20	10	18	9
Mm.28694	Lsm6	6986417	70	5	3	18	9
Mm.256323	Cnnm3	6984068	70	7	4	18	9
Mm.247113	Cnot6	6980494	70	523	262	647	324
Mm.29063	2410022L05Rik	6967969	70	20	10	18	9
Mm.275082	2310021P13Rik	6951177	70	42	21	36	18
Mm.379086	Smarce1	6942931	69	31	16	18	9
Mm.89828	5830472M02Rik	6922637	69	33	17	36	18
Mm.377046	Atf6	6911053	69	8	4	18	9
Mm.34034	Ift52	6910596	69	1	1	18	9
Mm.86446	BC025816	6904439	69	82	41	18	9
Mm.4379	Nup85	6887740	69	108	54	18	9
Mm.296169	Sqle	6886829	69	18	9	18	9
Mm.2402	AA536749	6882244	69	143	72	56	28
Mm.41998	Ppp4c	6871106	69	7	4	56	28
Mm.267810	Sap30bp	6868868	69	23	12	18	9
Mm.255075		6864127	69	14	7	36	18
Mm.34212	Leprotl1	6848595	69	25	13	18	9
Mm.23790	Hipk2	6847639	69	31	16	36	18
Mm.279692	Dnaja2	6841716	68	21	11	55	27
Mm.17436	Trim37	6833927	68	11	6	55	27
Mm.277449	Dcakd	6813740	68	17	9	36	18
Mm.34342	Spata2	6793237	68	97	49	18	9
Mm.186066	Atp13a1	6790123	68	74	37	36	18
Mm.1149	Irf2	6777196	68	14	7	18	9
Mm.314245	Dennd1a	6770317	68	5	3	18	9
Mm.288785	Mnab	6762717	68	1	1	18	9
Mm.293142	Rnasen	6749792	68	186	93	18	9
Mm.151577	BC036313	6744891	67	207	104	93	46
Mm.18972	Sugt1	6702924	67	46	23	56	28
Mm.260036	2007-09-06	6691603	67	1	1	18	9
Mm.278444	Tle1	6684895	67	10	5	18	9
Mm.245527	Slc35b4	6676525	67	51	26	18	9
Mm.486	Lamp2	6664264	67	21	11	18	9
Mm.12553	Rfc3	6659573	67	17	9	36	18
Mm.26611	5830417C01Rik	6654746	67	59	30	93	46
Mm.34428	Pias4	6635183	66	110	55	18	9
Mm.24765	Rnf20	6628928	66	15	8	36	18
Mm.26032	Syngr3	6618363	66	4	2	18	9
Mm.18634	Sec31a	6617855	66	241	121	75	37
Mm.45141	Cpsf1	6603079	66	44	22	56	28
Mm.28123	Fastk	6599778	66	25	13	93	46
Mm.23684	Axin1	6598029	66	4	2	18	9
Mm.44261	Pitpnm2	6590200	66	126	63	93	46
Mm.260545	Syncrip	6582597	66	15	8	18	9
Mm.307846	Rpl22	6579259	66	131	66	167	84
Mm.38172	Mapk7	6576413	66	63	32	36	18
Mm.272475	Spg21	6563779	66	13	7	36	18
Mm.212855	Mylip	6559966	66	9	5	18	9
Mm.124313		6554023	66	152	76	75	37
Mm.29087	Atg4b	6540240	65	10	5	18	9
Mm.3285	3110056O03Rik	6533934	65	72	36	18	9
Mm.10800	Kcnk1	6531926	65	31	16	93	46
Mm.32556	Anks1	6528915	65	16	8	36	18
Mm.11285	Adprhl2	6527275	65	67	34	36	18
Mm.28833	Cic	6523236	65	14	7	111	56
Mm.30184	Pfdn1	6521848	65	73	37	93	46
Mm.182294	2310042G06Rik	6510021	65	46	23	75	37
Mm.229110	Dcps	6508393	65	9	5	36	18
Mm.317557	Rpo1-3	6500999	65	97	49	36	18
Mm.347478	Pim2	6486885	65	7	4	93	46
Mm.218233	Myh10	6466841	65	23	12	56	28
Mm.821		6466525	65	96	48	36	18
Mm.24169	Cebpz	6466365	65	45	23	18	9
Mm.128273	Suv39h2	6457175	65	35	18	18	9
Mm.347936	Wbscr22	6429483	64	26	13	18	9
Mm.196638	Cdc23	6426623	64	39	20	75	37
Mm.132226	Ehd4	6422178	64	3	2	18	9
Mm.29394	Eif2b4	6411210	64	10	5	93	46
Mm.3128	Pitpna	6408770	64	260	130	351	176
Mm.383208	Pard6a	6405450	64	31	16	36	18
Mm.114362	2410024A21Rik	6401637	64	24	12	18	9
Mm.27286	Ptplb	6396981	64	39	20	18	9
Mm.126885	Socs5	6390861	64	2	1	18	9
Mm.277338	Cacng2	6388844	64	35	18	36	18
Mm.261994		6383415	64	26	13	18	9
Mm.79127	Dnaic1	6382832	64	139	70	111	56
Mm.266611	Gpsm1	6379257	64	79	40	129	65
Mm.281189	Nsun5	6376832	64	7	4	18	9
Mm.25720	Clk3	6359347	64	78	39	18	9
Mm.291979	9530068E07Rik	6336372	63	17	9	56	28
Mm.142827	Otud5	6331124	63	2	1	18	9
Mm.386817	8430406I07Rik	6326801	63	39	20	18	9
Mm.330394	Kbtbd4	6317841	63	16	8	36	18
Mm.28326	D8Ertd354e	6295319	63	36	18	18	9
Mm.288460	Smg6	6295011	63	5	3	36	18
Mm.28048	Ptges2	6292466	63	5	3	56	28
Mm.248656	AA673488	6291832	63	23	12	18	9
Mm.277354	Erbb2ip	6284959	63	5	3	56	28
Mm.300065	Rab5a	6276520	63	29	15	36	18
Mm.4480	Rbbp6	6271670	63	44	22	73	36
Mm.347899	Lats2	6268184	63	63	32	18	9
Mm.182271	Coasy	6260145	63	41	21	36	18
Mm.3238	Ampd3	6249911	63	6	3	18	9
Mm.139418	Sesn1	6230284	62	19	10	93	46
Mm.9621	Phospho2	6222031	62	2	1	18	9
Mm.159621	Exoc6b	6217943	62	6	3	36	18
Mm.29865		6213635	62	69	35	18	9
Mm.280311	Mki67ip	6213633	62	28	14	36	18
Mm.292742	2610101N10Rik	6212577	62	53	27	18	9
Mm.227598	Prkcbp1	6207260	62	115	58	75	37
Mm.282743	Ikbkap	6204494	62	26	13	18	9
Mm.28379	Nup50	6201836	62	9	5	56	28
Mm.214530	Igsf9	6197466	62	34	17	111	56
Mm.26480	D5Ertd579e	6194922	62	29	15	75	37
Mm.39874	Lrp12	6188066	62	9	5	18	9
Mm.196574	Grhpr	6185669	62	50	25	36	18
Mm.29429	Mid1ip1	6185545	62	64	32	93	46
Mm.305994	Rnf8	6165986	62	18	9	36	18
Mm.23065	Tnrc15	6164243	62	16	8	93	46
Mm.20449	Mpp3	6145860	62	2	1	18	9
Mm.158289	Myh14	6142662	61	36	18	56	28
Mm.272472	Hat1	6141483	61	36	18	56	28
Mm.7050	Ogfod2	6136993	61	4	2	36	18
Mm.236553	Ctsb	6124982	61	441	221	111	56
Mm.830	Psme1	6119917	61	21	11	36	18
Mm.22363	Rarsl	6115752	61	58	29	93	46
Mm.322901	Ppp1r16a	6109402	61	31	16	56	28
Mm.156919	Ctsz	6103234	61	62	31	75	37
Mm.28376	Ralgps2	6101245	61	16	8	36	18
Mm.263185	Vps45	6090046	61	39	20	36	18
Mm.180410	4930566A11Rik	6080391	61	18	9	36	18
Mm.273147	Znhit1	6070644	61	13	7	36	18
Mm.379399	Ddx19b	6041157	60	8	4	18	9
Mm.46397	Vps53	6040182	60	44	22	93	46
Mm.194450	Smchd1	6031959	60	8	4	36	18
Mm.3973	Stx8	6028145	60	5	3	18	9
Mm.275387	1810041L15Rik	6025850	60	120	60	18	9
Mm.13430	Rai12	6007263	60	7	4	56	28
Mm.301646	9130404D14Rik	6004973	60	71	36	18	9
Mm.24254	Pdcd6	6001145	60	5	3	93	46
Mm.24643	Cetn2	5981715	60	9	5	18	9
Mm.277779	Parp1	5965176	60	26	13	18	9
Mm.22451	Khk	5932869	59	3	2	18	9
Mm.240076	Zdhhc7	5921443	59	79	40	36	18
Mm.86322	Tacc2	5911592	59	1	1	18	9
Mm.36885	Zdhhc24	5903947	59	3	2	18	9
Mm.340601	Pelp1	5894431	59	49	25	18	9
Mm.102970	Sbf2	5880528	59	41	21	93	46
Mm.18526	Ehd3	5879020	59	20	10	36	18
Mm.28131	Derl2	5876768	59	31	16	18	9
Mm.26775	Mrpl36	5875075	59	21	11	18	9
Mm.246432	Idh2	5871857	59	14	7	18	9
Mm.21795	Bnip1	5871142	59	16	8	93	46
Mm.283339	Prpf39	5870666	59	4	2	75	37
Mm.249142	Tcfe3	5867425	59	39	20	129	65
Mm.259470	Osbpl1a	5865229	59	10	5	18	9
Mm.325307		5841101	58	357	179	18	9
Mm.346654	Usp20	5834326	58	19	10	111	56
Mm.29230	Haghl	5833885	58	37	19	56	28
Mm.325499	Dscaml1	5830648	58	181	91	36	18
Mm.172947	Tfip11	5822050	58	109	55	18	9
Mm.125465	3110031B13Rik	5816506	58	38	19	36	18
Mm.220327	Fbxo44	5801899	58	7	4	18	9
Mm.270754	Lba1	5785419	58	12	6	56	28
Mm.350347	Klhl2	5784267	58	29	15	36	18
Mm.272920	Smad5	5783009	58	55	28	18	9
Mm.239247	Asph	5780083	58	9	5	18	9
Mm.306903	Cnnm2	5775943	58	11	6	36	18
Mm.30136	Cherp	5775850	58	94	47	131	66
Mm.286061	Tars	5774787	58	8	4	18	9
Mm.258280	Gdf1	5761789	58	28	14	18	9
Mm.43777	Rgl2	5747590	58	87	44	93	46
Mm.2125	Them2	5745790	58	42	21	18	9
Mm.18905	Man1c1	5739263	57	9	5	18	9
Mm.34871	Id2	5739158	57	10	5	18	9
Mm.259270	Cpsf3l	5734142	57	16	8	18	9
Mm.22479	Krt18	5730432	57	104	52	36	18
Mm.288898	Mllt3	5720361	57	28	14	18	9
Mm.358663	Syt5	5709383	57	10	5	18	9
Mm.227605	Iqwd1	5704655	57	7	4	36	18
Mm.348326	Ppap2b	5704331	57	1	1	18	9
Mm.279863	B230317C12Rik	5695407	57	39	20	36	18
Mm.343986	Falz	5678991	57	34	17	18	9
Mm.299399	Pex6	5674198	57	59	30	18	9
Mm.222	Trp53	5669446	57	10	5	18	9
Mm.269188	Nutf2	5667983	57	35	18	18	9
Mm.44231	Dos	5644590	56	196	98	75	37
Mm.28465	Lrp10	5643571	56	98	49	36	18
Mm.28146	Mvd	5637512	56	14	7	75	37
Mm.182412	Cdc16	5636637	56	48	24	56	28
Mm.247582	Rai16	5636144	56	2	1	36	18
Mm.271967	Lasp1	5628222	56	28	14	36	18
Mm.296518		5627887	56	13	7	56	28
Mm.27732	Dpysl5	5625998	56	24	12	36	18
Mm.42967	Mink1	5619966	56	11	6	18	9
Mm.272356	Thap4	5610317	56	107	54	56	28
Mm.288641	Cog8	5600730	56	15	8	18	9
Mm.297033	Mrps11	5589425	56	84	42	129	65
Mm.254974	5730472N09Rik	5559938	56	8	4	18	9
Mm.236656	Slc25a38	5523512	55	56	28	36	18
Mm.271923	Gtf3c2	5509730	55	31	16	18	9
Mm.28631	2010208K18Rik	5503428	55	12	6	36	18
Mm.19119	Lysmd2	5503061	55	30	15	56	28
Mm.28357	Map1lc3b	5502342	55	39	20	93	46
Mm.38907	1810007P19Rik	5500231	55	7	4	18	9
Mm.154662	Col9a1	5497206	55	20	10	36	18
Mm.251322	Eno3	5494777	55	5	3	36	18
Mm.7956	Rgs7	5494060	55	5	3	36	18
Mm.46005	2600011C06Rik	5483449	55	18	9	75	37
Mm.238043	Hps4	5481549	55	25	13	36	18
Mm.29122	Mettl9	5481395	55	36	18	36	18
Mm.18803	Timm22	5474666	55	36	18	18	9
Mm.37210	Ap1g1	5467402	55	14	7	18	9
Mm.296240	2310037I24Rik	5466640	55	19	10	36	18
Mm.209903	Atf2	5466603	55	1	1	36	18
Mm.262294		5464912	55	19	10	18	9
Mm.46247	Agtrap	5463922	55	28	14	36	18
Mm.156895	Smyd2	5463206	55	2	1	18	9
Mm.143877	Mapre1	5461848	55	83	42	18	9
Mm.21158	Frap1	5461457	55	117	59	111	56
Mm.3572	EG627967	5456623	55	85	43	36	18
Mm.293931		5452006	55	51	26	75	37
Mm.238213	Bcl2l1	5451844	55	82	41	36	18
Mm.241484	Nudt9	5451085	55	113	57	36	18
Mm.250256	Enpp2	5443293	54	1	1	18	9
Mm.348004	Sfrs2	5434081	54	83	42	36	18
Mm.271269	Mtap9	5433748	54	4	2	129	65
Mm.270647	Slc39a14	5432609	54	18	9	18	9
Mm.1056	Slc1a5	5419932	54	7	4	18	9
Mm.356184	Efcbp2	5417974	54	68	34	18	9
Mm.371242		5415334	54	20	10	36	18
Mm.98668	Nedd4l	5404372	54	40	20	18	9
Mm.258397	Ep300	5400031	54	11	6	36	18
Mm.386754	Lrtm1	5395110	54	48	24	75	37
Mm.29114	Gnpat	5392193	54	54	27	36	18
Mm.316652	Hmgcr	5366627	54	20	10	75	37
Mm.10193	Gprk6	5359933	54	20	10	18	9
Mm.234769	Dpp3	5347054	54	27	14	111	56
Mm.71710	Axin2	5345123	54	2	1	18	9
Mm.210734	Commd10	5341432	53	38	19	18	9
Mm.18714	Pxn	5340063	53	12	6	18	9
Mm.20437	Dnajb5	5334511	53	4	2	18	9
Mm.280920	Rnf25	5325938	53	20	10	18	9
Mm.258953	Phf1	5291507	53	6	3	56	28
Mm.4347	Xrcc1	5281157	53	16	8	93	46
Mm.215690	2610301B20Rik	5280965	53	13	7	18	9
Mm.328914	Ppard	5276901	53	72	36	18	9
Mm.15252	Srpk1	5264062	53	11	6	36	18
Mm.140948	Rage	5258051	53	29	15	36	18
Mm.218837	Gcn5l2	5236318	52	59	30	56	28
Mm.167258	4930455F23Rik	5223484	52	24	12	18	9
Mm.61682	Pgam5	5192286	52	40	20	36	18
Mm.334856	Gse1	5190715	52	178	89	56	28
Mm.19274	Zfp113	5183691	52	32	16	36	18
Mm.246667	BC057593	5181848	52	67	34	18	9
Mm.273836	Glt25d1	5181274	52	20	10	75	37
Mm.22745		5169389	52	29	15	36	18
Mm.261333	Sipa1l1	5161254	52	6	3	36	18
Mm.262053	Vcp	5150769	52	7	4	18	9
Mm.159596	4930532I03Rik	5137972	51	57	29	18	9
Mm.2213	Ercc5	5124285	51	44	22	18	9
Mm.23720	Slc25a23	5119033	51	316	158	129	65
Mm.41687	Commd4	5109196	51	18	9	36	18
Mm.21414		5103853	51	56	28	36	18
Mm.276193	1300018I17Rik	5065961	51	30	15	36	18
Mm.327529	Ftsj1	5063707	51	13	7	56	28
Mm.235663	Xpo6	5059794	51	86	43	56	28
Mm.34483	Tbcel	5058741	51	10	5	18	9
Mm.15868	Vdp	5048116	51	67	34	18	9
Mm.13437		5046583	51	5	3	36	18
Mm.27711	1700037H04Rik	5034177	50	39	20	18	9
Mm.259311	1110029E03Rik	5028294	50	46	23	36	18
Mm.34064	Stat5b	5025288	50	4	2	18	9
Mm.259318	Rarb	5023478	50	6	3	36	18
Mm.107646	Krba1	5023256	50	6	3	36	18
Mm.3193	Pkia	5020680	50	9	5	75	37
Mm.267258	Snx25	5011346	50	118	59	36	18
Mm.178246	Chd3	5008592	50	191	96	75	37
Mm.285075	Oprl1	5006155	50	27	14	18	9
Mm.26392	Thumpd1	5000592	50	7	4	18	9
Mm.24521	Zfand2a	4987013	50	20	10	56	28
Mm.13849	Hspb1	4967502	50	5	3	36	18
Mm.27446	St6galnac4	4951154	50	9	5	18	9
Mm.342723	Wnk2	4934689	49	92	46	18	9
Mm.290690	BC021438	4932759	49	55	28	18	9
Mm.321452	Gmcl1	4919460	49	18	9	36	18
Mm.241109	Rsn	4905784	49	77	39	18	9
Mm.379121		4904807	49	140	70	36	18
Mm.260527	Lcmt1	4889890	49	5	3	93	46
Mm.3959	Nell2	4884666	49	53	27	18	9
Mm.291713	C030006K11Rik	4874671	49	25	13	18	9
Mm.335477	Ptpn23	4861698	49	2	1	56	28
Mm.334012		4854001	49	42	21	18	9
Mm.245261	Pou2f1	4850340	49	45	23	18	9
Mm.210882	1810047C23Rik	4820366	48	70	35	18	9
Mm.209503	Ttc27	4814196	48	5	3	18	9
Mm.291624	Anapc2	4810437	48	105	53	111	56
Mm.244068	Arhgef7	4807456	48	70	35	36	18
Mm.28393	Spr	4799924	48	105	53	18	9
Mm.33202	Prmt3	4795066	48	2	1	36	18
Mm.293973	Dus3l	4789711	48	25	13	56	28
Mm.13705	Rrbp1	4788167	48	69	35	18	9
Mm.22845	Src	4780712	48	29	15	36	18
Mm.36746	Tbl2	4778512	48	18	9	18	9
Mm.44561	Rasgrf1	4771880	48	25	13	56	28
Mm.233799	Igfbp4	4760913	48	4	2	18	9
Mm.329299	Kctd1	4753533	48	18	9	36	18
Mm.280768	L3mbtl2	4741405	47	6	3	56	28
Mm.212266	Tmem68	4729960	47	21	11	18	9
Mm.65906	Pbxip1	4729365	47	28	14	18	9
Mm.28222	Ddx39	4729346	47	1	1	36	18
Mm.257765	Clic4	4721693	47	12	6	18	9
Mm.244705	Trpm7	4681021	47	4	2	56	28
Mm.256718	Gne	4680402	47	39	20	56	28
Mm.28265	Wdr5	4659251	47	1	1	18	9
Mm.312536	Ap3s1	4652513	47	23	12	36	18
Mm.290628	Anks3	4646784	47	27	14	93	46
Mm.296918		4643782	46	16	8	18	9
Mm.220880	BC017158	4642454	46	3	2	56	28
Mm.329666		4633993	46	20	10	93	46
Mm.314312	Gtdc1	4615599	46	10	5	18	9
Mm.21500	Mib1	4614062	46	13	7	18	9
Mm.17537	Cxxc1	4605986	46	12	6	93	46
Mm.2519	Dph3	4604832	46	68	34	18	9
Mm.30056	1110014J01Rik	4596617	46	115	58	18	9
Mm.5856	Nub1	4595713	46	80	40	56	28
Mm.46424	Med11	4560168	46	42	21	18	9
Mm.290655	Rasa4	4556411	46	27	14	18	9
Mm.331142	Iars2	4549578	46	47	24	18	9
Mm.276135	Kif21b	4541411	45	163	82	129	65
Mm.238020	Eftud1	4523792	45	10	5	18	9
Mm.89854	Adam11	4517930	45	23	12	18	9
Mm.347600		4512948	45	20	10	18	9
Mm.36501	Mtap1a	4512090	45	18	9	129	65
Mm.10154	Tesk1	4491626	45	77	39	18	9
Mm.289716	Slc35b2	4491525	45	6	3	18	9
Mm.179871	Klhl8	4489552	45	12	6	18	9
Mm.57286	Gpbp1	4484182	45	14	7	75	37
Mm.21876	Pak4	4475926	45	11	6	18	9
Mm.199223	Dhx32	4472439	45	4	2	18	9
Mm.249115	Ccdc12	4466550	45	9	5	36	18
Mm.30110	Man2c1	4464697	45	6	3	18	9
Mm.135815	5730409K12Rik	4460355	45	1	1	36	18
Mm.130227	Flot2	4451472	45	214	107	18	9
Mm.86519	Perld1	4444316	44	70	35	18	9
Mm.26614	Mrpl30	4394988	44	2	1	36	18
Mm.254845	Tmem168	4377656	44	16	8	36	18
Mm.152466	4930548G07Rik	4376805	44	60	30	18	9
Mm.5068	Sorbs3	4374513	44	21	11	18	9
Mm.299636	Accn3	4373106	44	12	6	111	56
Mm.102305	Tnrc6a	4334826	43	13	7	36	18
Mm.233067		4314962	43	59	30	75	37
Mm.272047	Helz	4310821	43	93	47	18	9
Mm.291716	Commd5	4300768	43	1	1	18	9
Mm.104531	Bola1	4256480	43	30	15	18	9
Mm.20755	Supt6h	4253580	43	52	26	111	56
Mm.271784	Psph	4241581	42	61	31	18	9
Mm.45218	Gats	4232392	42	3	2	18	9
Mm.18026	Gps2	4227080	42	32	16	18	9
Mm.29081	Zfp263	4219271	42	63	32	36	18
Mm.38376	Rad1	4216157	42	6	3	18	9
Mm.62535	Kcna6	4215890	42	1	1	36	18
Mm.31567	Ankrd11	4214725	42	38	19	56	28
Mm.319684	Ints6	4213335	42	12	6	18	9
Mm.8637	Spa17	4203164	42	1	1	36	18
Mm.243091	Farp2	4201169	42	5	3	18	9
Mm.249232	Golph4	4194364	42	33	17	36	18
Mm.332522	Wdfy3	4166190	42	45	23	36	18
Mm.304656	Tmem8	4155768	42	12	6	55	27
Mm.30060	Avpi1	4146111	42	24	12	36	18
Mm.383235	Spata1	4145107	42	7	4	18	9
Mm.2065	Ctps2	4127146	41	14	7	36	18
Mm.21772	Smarcd2	4101658	41	42	21	36	18
Mm.271997	Appbp2	4096434	41	22	11	18	9
Mm.20521	Hdac3	4083611	41	31	16	75	37
Mm.3941	Eif4e	4082820	41	28	14	75	37
Mm.202782	Pex16	4073900	41	90	45	56	28
Mm.181767	Ccdc34	4072012	41	8	4	36	18
Mm.268347	0610025P10Rik	4060029	41	90	45	167	84
Mm.379097		4057229	41	320	160	556	278
Mm.247844	Suv420h2	4036970	40	25	13	36	18
Mm.203	Apex1	4027527	40	12	6	18	9
Mm.336625	Dst	4023266	40	7	4	75	37
Mm.328727		4015797	40	4	2	36	18
Mm.40909	Sema6a	4011482	40	7	4	36	18
Mm.219449	Lcmt2	3984333	40	8	4	18	9
Mm.322931	D15Wsu169e	3981885	40	6	3	56	28
Mm.20913	Sfrs16	3977135	40	63	32	18	9
Mm.218048	Obfc1	3971644	40	5	3	36	18
Mm.133132	Gulp1	3954980	40	5	3	36	18
Mm.330109	Crsp8	3949673	40	30	15	36	18
Mm.5236	Ralgds	3932091	39	32	16	18	9
Mm.294166	Snx10	3927742	39	99	50	56	28
Mm.158211	Trmu	3915007	39	14	7	36	18
Mm.28839	Eif2b1	3912909	39	73	37	18	9
Mm.24783	Frmpd1	3907335	39	280	140	93	46
Mm.103810	Tacr3	3905806	39	4	2	18	9
Mm.205463	Slc5a6	3898894	39	9	5	18	9
Mm.21135	Dicer1	3896316	39	21	11	36	18
Mm.245894	Rutbc1	3888023	39	10	5	36	18
Mm.28382	Katnb1	3875312	39	26	13	18	9
Mm.283879	Cd99l2	3858694	39	14	7	36	18
Mm.196371	Ccar1	3856238	39	73	37	129	65
Mm.329063	Aarsl	3852380	39	28	14	56	28
Mm.193040	Mrps7	3841687	38	24	12	129	65
Mm.826	Rhoq	3838016	38	6	3	18	9
Mm.383244		3829250	38	4	2	18	9
Mm.212861	Cul4a	3827260	38	15	8	18	9
Mm.435	Kctd20	3823967	38	5	3	18	9
Mm.25610	Ubap2l	3816493	38	84	42	18	9
Mm.287475	Afg3l1	3800934	38	89	45	18	9
Mm.925	Tfdp1	3780207	38	28	14	36	18
Mm.28071	1810030N24Rik	3777220	38	19	10	18	9
Mm.124539	9430057O19Rik	3754438	38	6	3	18	9
Mm.25844	Glrx	3753849	38	1	1	18	9
Mm.645	Stim1	3752140	38	36	18	56	28
Mm.192285	Cplx4	3713570	37	35	18	296	148
Mm.291015	Txndc11	3712004	37	75	38	36	18
Mm.24829	Fbxo31	3685756	37	12	6	18	9
Mm.238343	Anxa2	3681168	37	12	6	18	9
Mm.4383	Bin1	3677618	37	247	124	315	157
Mm.28128	Bxdc5	3675931	37	26	13	18	9
Mm.20129	Pspc1	3668770	37	20	10	36	18
Mm.259223	Rpap1	3660318	37	44	22	56	28
Mm.19169	Txnl1	3654761	37	43	22	36	18
Mm.265716	Fgfr1	3650598	37	42	21	18	9
Mm.252009	St5	3645548	37	25	13	36	18
Mm.51136	Csnk2a2	3630298	36	18	9	36	18
Mm.6988	Alad	3625528	36	13	7	18	9
Mm.338690	Slc35f1	3609224	36	11	6	18	9
Mm.21389	Dio2	3608457	36	6	3	18	9
Mm.313236		3593195	36	13	7	18	9
Mm.29203	Nol1	3591820	36	6	3	36	18
Mm.5750	Mett11d1	3574992	36	34	17	36	18
Mm.276096	Zmym6	3571819	36	11	6	75	37
Mm.74982	Ccrk	3570575	36	15	8	18	9
Mm.289237	Camkk2	3568986	36	44	22	36	18
Mm.288510	Brp44l	3566233	36	72	36	75	37
Mm.39293	Ccdc5	3544170	35	7	4	18	9
Mm.378951	Kifc3	3538639	35	25	13	75	37
Mm.136791	Svil	3520776	35	18	9	18	9
Mm.36817	Me2	3495954	35	6	3	18	9
Mm.12607		3464701	35	26	13	18	9
Mm.4965	Lhx1	3441995	34	42	21	18	9
Mm.18353	Dpagt1	3424587	34	6	3	18	9
Mm.41970	Drd2	3408824	34	50	25	36	18
Mm.206379	St7l	3408453	34	7	4	18	9
Mm.285167	Dolpp1	3395116	34	10	5	18	9
Mm.24624	Rxra	3391639	34	11	6	18	9
Mm.161167	Rfxank	3389914	34	15	8	18	9
Mm.268547	AA986860	3382064	34	14	7	18	9
Mm.156914	Sf3a1	3372502	34	34	17	18	9
Mm.276647	Gak	3362378	34	28	14	93	46
Mm.293023	Ift172	3357793	34	65	33	36	18
Mm.85289	Rmi1	3353905	34	12	6	18	9
Mm.261920	2310022B05Rik	3345845	34	9	5	18	9
Mm.330796	Trp53rk	3336932	33	5	3	18	9
Mm.17519	Zfp259	3328178	33	24	12	18	9
Mm.21569		3315497	33	141	71	93	46
Mm.383226		3302868	33	17	9	18	9
Mm.230296	Ppm1f	3300205	33	18	9	36	18
Mm.173119	Sec24c	3298373	33	58	29	56	28
Mm.239698	Tchp	3298317	33	7	4	18	9
Mm.288697	Slc25a27	3298139	33	14	7	18	9
Mm.155620	Pla2g6	3288413	33	29	15	18	9
Mm.28864	Pgs1	3249350	33	41	21	93	46
Mm.379240		3244604	32	2	1	36	18
Mm.305796	Ard1	3242526	32	35	18	36	18
Mm.275109	2510042P03Rik	3235322	32	34	17	18	9
Mm.35084	Snx19	3234400	32	11	6	56	28
Mm.343005	1110033M05Rik	3230977	32	8	4	36	18
Mm.4336	Ext2	3229903	32	22	11	18	9
Mm.12819	Bckdhb	3224599	32	6	3	18	9
Mm.286066	Supt16h	3218295	32	26	13	18	9
Mm.27762	Nsmce2	3196538	32	22	11	36	18
Mm.383251	Armc6	3180105	32	12	6	18	9
Mm.29070	1810042K04Rik	3167175	32	71	36	18	9
Mm.2210	Abca2	3147004	32	59	30	56	28
Mm.196618	Tmed1	3133093	31	6	3	18	9
Mm.21549	Hspb8	3117928	31	52	26	18	9
Mm.46636	Ostm1	3111581	31	11	6	56	28
Mm.29729	Ttyh1	3110816	31	393	197	93	46
Mm.277242	A530089I17Rik	3104550	31	21	11	18	9
Mm.33910	Dok3	3095135	31	1	1	18	9
Mm.127550	Wdr19	3087753	31	5	3	18	9
Mm.292942	Ints1	3085588	31	26	13	18	9
Mm.139192	Gnb4	3070021	31	26	13	18	9
Mm.240965	N28178	3064704	31	7	4	18	9
Mm.12715	2310016C16Rik	3060936	31	12	6	36	18
Mm.275266	Arhgef12	3051348	31	39	20	18	9
Mm.153684	Sertad1	3048559	31	7	4	18	9
Mm.22315	Ibtk	3033309	30	39	20	18	9
Mm.182470	Rnaseh2a	3028980	30	13	7	18	9
Mm.41288	Mpp6	3015316	30	7	4	18	9
Mm.29890	Shmt2	3004042	30	40	20	36	18
Mm.29508	Wbscr16	2994518	30	32	16	36	18
Mm.358668	Prpf40b	2981349	30	8	4	18	9
Mm.34587	Trim26	2980647	30	33	17	18	9
Mm.259326	D1Ertd161e	2965786	30	82	41	55	27
Mm.234544	Usp24	2962431	30	52	26	36	18
Mm.260103	Cep164	2938333	29	47	24	93	46
Mm.219428	Atp1b1	2928835	29	12	6	18	9
Mm.379398		2926310	29	6	3	56	28
Mm.373564		2925477	29	29	15	36	18
Mm.28518	Tnfrsf12a	2925392	29	21	11	18	9
Mm.234195	Rcbtb1	2924562	29	11	6	18	9
Mm.275397	Speg	2922325	29	36	18	36	18
Mm.339760	Smcr7	2911596	29	44	22	18	9
Mm.269799		2908616	29	13	7	75	37
Mm.40621	Chchd5	2899984	29	12	6	56	28
Mm.307515	Ddx28	2877350	29	26	13	18	9
Mm.25843	Tigd2	2870262	29	4	2	18	9
Mm.15918	Map3k1	2867851	29	12	6	18	9
Mm.343951	Pecam1	2866991	29	18	9	18	9
Mm.178947	Becn1	2861722	29	176	88	56	28
Mm.23122	Fancg	2854807	29	4	2	56	28
Mm.34126	Scpep1	2829199	28	5	3	36	18
Mm.212411	Phf14	2821286	28	33	17	55	27
Mm.55211	Zfp12	2820115	28	12	6	18	9
Mm.330424	Commd9	2804982	28	32	16	18	9
Mm.233996	Rimbp2	2786566	28	31	16	18	9
Mm.136418	1700081L11Rik	2774821	28	25	13	56	28
Mm.349863		2773258	28	4	2	36	18
Mm.156195	Ccdc55	2748443	28	15	8	18	9
Mm.689	Acvr1	2739431	27	4	2	18	9
Mm.29599	Mrps14	2734379	27	17	9	18	9
Mm.258955	2510003E04Rik	2707110	27	29	15	18	9
Mm.259657	Rft1	2670183	27	40	20	18	9
Mm.29192	Nars	2660261	27	144	72	185	93
Mm.211850	Arsg	2655222	27	7	4	36	18
Mm.143167	Ncaph2	2645659	27	177	89	129	65
Mm.249349	Nans	2637450	26	21	11	36	18
Mm.20313	Chchd6	2625616	26	36	18	18	9
Mm.203962	Bat3	2603177	26	442	221	56	28
Mm.258415	Nos3	2600972	26	3	2	18	9
Mm.246319		2599432	26	6	3	18	9
Mm.35467	Rabep2	2589661	26	37	19	18	9
Mm.38894	Ftsj2	2584931	26	7	4	18	9
Mm.8681	Ptpn11	2584847	26	17	9	75	37
Mm.27757	Bmp1	2565640	26	10	5	18	9
Mm.248517	Taf6	2550937	26	91	46	56	28
Mm.271973	Ell	2547324	26	22	11	18	9
Mm.246479	Oaf	2546359	26	4	2	18	9
Mm.172411	Txnl4	2542743	25	56	28	55	27
Mm.330677	Asxl1	2542119	25	23	12	18	9
Mm.3072	Sipa1	2539750	25	44	22	36	18
Mm.2053	Jagn1	2526554	25	26	13	18	9
Mm.27945	Gins4	2525563	25	5	3	18	9
Mm.334789	Nip7	2524203	25	10	5	56	28
Mm.332840	Ptcd1	2507600	25	9	5	56	28
Mm.23168	2310067B10Rik	2506145	25	25	13	18	9
Mm.4710		2504223	25	5	3	36	18
Mm.40036	Prr3	2496703	25	50	25	18	9
Mm.145535	E330039K12Rik	2485938	25	5	3	18	9
Mm.262252	Serf2	2473483	25	57	29	36	18
Mm.258910	Arfgap3	2465760	25	7	4	56	28
Mm.24495	Ddx54	2448924	25	44	22	18	9
Mm.378646		2424644	24	5	3	18	9
Mm.261750	Taf1	2421309	24	50	25	2536	1268
Mm.151745	Asphd2	2417422	24	17	9	18	9
Mm.34663	Nxt1	2397138	24	34	17	18	9
Mm.28585	Thrsp	2347174	24	58	29	36	18
Mm.5390	Ndufaf1	2323690	23	33	17	18	9
Mm.28152	BC055324	2247849	23	3	2	36	18
Mm.271719	Wdr55	2247139	23	8	4	36	18
Mm.24833	Cyb561d2	2242761	22	21	11	18	9
Mm.277705	Wdr33	2239124	22	27	14	56	28
Mm.276298	Fuz	2237284	22	8	4	18	9
Mm.41977	Taf1c	2224163	22	6	3	56	28
Mm.288474	Spp1	2213554	22	1	1	75	37
Mm.33649	Prkag2	2193803	22	5	3	18	9
Mm.386798		2192807	22	4	2	18	9
Mm.40192	Chd5	2179219	22	55	28	75	37
Mm.247203	Pcdhgc3	2154754	22	171	86	55	27
Mm.22626	Ahsa1	2145346	22	44	22	75	37
Mm.29619	Gga2	2135791	21	36	18	18	9
Mm.37371	Plod1	2123478	21	131	66	18	9
Mm.30062	Dnttip1	2105808	21	101	51	75	37
Mm.269928	2010106G01Rik	2103552	21	13	7	18	9
Mm.28865	Fbxo42	2098112	21	20	10	18	9
Mm.203965	Cand1	2052446	21	82	41	18	9
Mm.21118	Iars	2037048	20	51	26	36	18
Mm.257952	Tmem159	2024567	20	4	2	18	9
Mm.268527	Adamtsl5	1990592	20	14	7	18	9
Mm.33421	1110012J17Rik	1965096	20	228	114	93	46
Mm.102496	Ndfip1	1955329	20	1048	524	36	18
Mm.60590	Myo10	1954492	20	13	7	18	9
Mm.26134	Ppp2r2b	1951153	20	242	121	56	28
Mm.286488	Kif22	1949169	20	6	3	18	9
Mm.52526	2810439F02Rik	1942993	19	12	6	56	28
Mm.261831		1936393	19	1	1	18	9
Mm.239566	D11Wsu47e	1929880	19	2	1	36	18
Mm.35828	Wdr18	1898610	19	26	13	36	18
Mm.378901	Csnk2b	1889542	19	72	36	75	37
Mm.270866	Mapkap1	1881738	19	21	11	18	9
Mm.247535	3110048E14Rik	1875697	19	37	19	18	9
Mm.297541	Usp35	1851417	19	10	5	36	18
Mm.27882	Tbkbp1	1849039	19	47	24	111	56
Mm.46761	Rg9mtd3	1815871	18	6	3	18	9
Mm.7729	Aldoc	1771551	18	69	35	464	232
Mm.741	Fabp5	1749278	18	20	10	56	28
Mm.27800	Sec11l3	1748894	18	72	36	93	46
Mm.82139	Aldh16a1	1731189	17	12	6	18	9
Mm.35325	Sirt5	1723612	17	25	13	18	9
Mm.20343	Ring1	1668473	17	7	4	75	37
Mm.257120	Ripk5	1617253	16	158	79	36	18
Mm.314923	Dgkz	1611204	16	52	26	36	18
Mm.271897	Sned1	1581579	16	31	16	36	18
Mm.265347	Anxa6	1557186	16	39	20	36	18
Mm.6065	Impdh2	1532435	15	22	11	18	9
Mm.29324	Ldha	1527996	15	769	385	796	398
Mm.31946	1810063B05Rik	1519149	15	29	15	18	9
Mm.208000	9230116N13Rik	1459441	15	14	7	18	9
Mm.38330	Cabc1	1448500	15	63	32	56	28
Mm.334517	Ankrd37	1433113	14	2	1	36	18
Mm.371673	Ube2j2	1425885	14	86	43	18	9
Mm.1249	Lamc1	1418149	14	2	1	18	9
Mm.319204	Thtpa	1404147	14	26	13	18	9
Mm.181862	Ndst1	1400395	14	90	45	56	28
Mm.273155	2610110G12Rik	1391802	14	4	2	18	9
Mm.301626	Agt	1385264	14	6	3	18	9
Mm.260802		1366186	14	67	34	18	9
Mm.275521	Wtap	1338737	13	5	3	36	18
Mm.275106	Rbm22	1324099	13	68	34	36	18
Mm.20181	Pde4b	1312404	13	26	13	18	9
Mm.24678	Pard6g	1293451	13	4	2	18	9
Mm.184589	AU042671	1259471	13	76	38	75	37
Mm.308467	Acvr1b	1259306	13	74	37	36	18
Mm.280895	Uck2	1207786	12	22	11	18	9
Mm.226554	Tfb1m	1204395	12	25	13	18	9
Mm.46019	Hsd17b11	1203748	12	6	3	56	28
Mm.7066	A430005L14Rik	1175729	12	14	7	18	9
Mm.29812	Sep15	1169301	12	134	67	111	56
Mm.345385	2900092E17Rik	1164570	12	15	8	56	28
Mm.218478	Usp48	1159963	12	26	13	18	9
Mm.251777	Ncapd3	1116661	11	147	74	36	18
Mm.1116	Rexo1	1112864	11	68	34	56	28
Mm.258140	Dnajc7	1100585	11	189	95	18	9
Mm.20188	Sec61b	1100158	11	9	5	18	9
Mm.27308	Arf6	1085324	11	17	9	18	9
Mm.276133	Luc7l2	1072046	11	18	9	18	9
Mm.2948	H2-Ke2	1049643	11	112	56	75	37
Mm.133990	G630049C14Rik	1048214	11	5	3	185	93
Mm.1776	Fth1	998163	10	1185	593	760	380
Mm.1167	Junb	987992	10	39	20	36	18
Mm.260201	Ankrd16	980871	10	7	4	18	9
Mm.28639	Phldb1	917191	9	17	9	36	18
Mm.32373	3110057O12Rik	916999	9	8	4	18	9
Mm.268475	Ccpg1	913216	9	21	11	55	27
Mm.293980	5730453I16Rik	886603	9	17	9	111	56
Mm.23010	Wdr85	884496	9	9	5	18	9
Mm.24174	Aars	855202	9	17	9	75	37
Mm.216217	2900011O08Rik	842562	8	112	56	75	37
Mm.288729	Cep250	835073	8	107	54	129	65
Mm.261679	Rps26	736602	7	525	263	55	27
Mm.267014	Gstk1	718979	7	1	1	36	18
Mm.379344	Ywhaq	716125	7	4	2	36	18
Mm.153758	Tceb2	700806	7	193	97	129	65
Mm.219613		681245	7	17	9	18	9
Mm.193099	Fn1	618081	6	6	3	36	18
Mm.34562	Sart1	615078	6	97	49	75	37
Mm.280013	Psmd1	605163	6	102	51	93	46
Mm.210436	B130050I23Rik	559400	6	47	24	36	18
Mm.210845	Unc84a	521896	5	47	24	18	9
Mm.245500	Dopey1	453833	5	1	1	36	18
Mm.270382	Yipf5	450960	5	21	11	93	46
Mm.272685	Wac	436253	4	33	17	36	18
Mm.328963	Tapbp	433362	4	25	13	93	46
Mm.275608	Dmd	387567	4	98	49	18	9
Mm.325350	Sec61g	345700	4	9	5	111	56
Mm.1850	Fcrla	214277	2	128	64	36	18
Mm.272498	Alkbh3	211322	2	16	8	18	9
Mm.379249		156087	2	30	15	18	9
