# Supplementary material for: Validation of oligoarrays for quantitative exploration of the transcriptome
Source: BMC Genomics. 2008 May 30;9:258. doi: 10.1186/1471-2164-9-258 (PMC2430212; doi:10.1186/1471-2164-9-258)
Supplement: Additional file 2 — QRT-PCR primer sequences, The file lists the forward and reverse primer sequences and amplicon sequences for the qRT-PCR analyses. [file 1471-2164-9-258-S2.xls]

## Sheet: Additional file 2
Additional file 2. QRT-PCR primer sequences
Table 2. The sequences of forward primers, reverse primers and amplicon sequences for Mouse Universal ProbeLibrary validations are listed.
UniGene	Gene	RefSeq exon	Forward Primer	Reverse Primer	Amplicon
Mm.47709	Pdc	NM_024458.1	cacccagcaagaaggaaatc	atgagttcatattcttgaatgctca	caagaaggaaatcctcagacaaatgtcctctcctcagagcagagatgactcaaaagaaagaatgagcagaaagatgagcattcaagaatatgaac
Mm.151562	Rbp3	NM_015745.1	atgactcggtcagcgaactt	gatggctacgctcttcttgg	atgactcggtcagcgaactttggacccacactcagctcacaggtgaacgatatggctccaagaagagcgtagccatc
Mm.16224	Guca1a	NM_008189.2	tcgagacctttgacttcaacaa	tgttccactttgcccttga	tcgagacctttgacttcaacaaggatggctacattgacttcatggagtacgtggcagccctcagcctggtcctcaagggcaaagtggaaca
Mm.284811	Unc119	NM_011676.2	aaatcaagaagccccctgtt	tgaactggtagcgaacaaagc	aaatcaagaagccccctgtttcggaacggttgcccatcaaccggcgggacctggaccccaatgcagggcgctttgttcgctaccagttca
Mm.59151	Guca1b	NM_146079.1	aaggtcacgggcaatgag	ccaggaagtcaatggtgttgt	aaggtcacgggcaatgaggaggccagccagtatgtagagagcatgttccgagccttcgacaagaatggggacaacaccattgacttcctgg
Mm.285993	Calm1	NM_009790.3	gctgcaggatatgatcaacg	agaactctgggaagtcaatggt	gctgcaggatatgatcaacgaagtggatgctgatggcaatggcaccattgacttcccagagttct
Mm.28643	Vamp2	NM_009497.2	tgcacctcctccaaacctta	agctccgacaacttctggtc	tgcacctcctccaaaccttactagtaacaggagactgcagcagacccaggcccaggtggatgaggtggtggacatcatgagggtgaatgtggacaaggtcctggagcgggaccagaagttgtcggagct
Mm.223674	Syp	NM_009305.1	aacaacaaagggccaatgat	tagccacatgaaagcgaaca	aacaacaaagggccaatgatggacttcctggccacagcagtgttcgctttcatgtggcta
Mm.1372	Pde6b	NM_008806.2	gagctgggtgtagtccgaaa	agagaatagaaagcgcaccaa	gagctgggtgtagtccgaaagttccagattccccaggaggtcttggtgcgctttctattctct
Mm.156506	Pcdh21	NM_130878.2	ttacatcatccgggttccag	tcctctgcctggaccttaaa	ttacatcatccgggttccagagaacatacctgctgggagcagcatctttaaggtccaggcagagga
Mm.297482	Tpt1	NM_009429.2	ctacaagatccgggagatcg	caccctctgttctactgaccatc	ctacaagatccgggagatcgcggacgggctgtgcctggaggtggagggcaagatggtcagtagaacagagggtg
Mm.3667	Vtn	NM_011707.1	ctggggcagatcctctgat	actttccctggcacaccat	ctggggcagatcctctgatggagccagagaaccccaattcatcagccggaactggcatggtgtgccagggaaagt
Mm.352239	Gpsn2	NM_134118.1	ctgtgcttcctggacaaggt	aggataccactgcgggtgt	ctgtgcttcctggacaaggtagagcctcaggccaccatttctgaaatcaagacccttttcaccaagacacacccgcagtggtatcct
Mm.55143	Dkk3	AF177400.1	gcctgaaggagctttggac	ggcttgcacatgtacaccag	gcctgaaggagctttggaccgatgcccctgcgccagtggcctcctatgccagccacacagccacagtctggtgtacatgtgcaagcc
Mm.726	Bsg	NM_009768.1	ccgcaaccaccttactcg	ggacagaggtttggatggtg	ccgcaaccaccttactcggccacccagggtcaagtgggtccgtgcccaggcgagcgtggtggtccttgaaccgggcaccatccaaacctctgtcc
Mm.28147	Reep6	NM_139292.1	taagcggaagagcattggac	atgctggggtgacgagag	taagcggaagagcattggacctagcagctgggataacccgggacgtacttcaggccttggctcggggccgggctctcgtcaccccagcat
Mm.16228	Slc25a4	NM_007450.2	tcgtaggatgatgatgcagtct	gctccttcatcttttgcaatct	tcgtaggatgatgatgcagtctggccggaaaggggctgatattatgtacacggggacacttgactgctggaggaagattgcaaaagatgaaggagc
Mm.235204	Atp1b2	NM_013415.3	gaaggagttcgtgtggaacc	gccgtgaggaaaccatagaa	gaaggagttcgtgtggaacccgcggacgcaccagttcatggggcgcaccgggaccagctgggccttcatcctcctcttctacctcgtcttctatggtttcctcacggc
Mm.94160	Bex2	NM_009749.1	actacgccgcaagggatag	tttcacgccttgttccactt	actacgccgcaagggataggcccaggagaaatggagtccaaagtggaacaaggcgtgaaa
Mm.26633	Plekhb1	NM_013746.1	aagaaatggccctggtgag	gaaccaattccgcttcca	aagaaatggccctggtgaggggcggctggctgtggagacagagctccatcctccgccgctggaagcggaattggttc
Mm.305152	Apoe	NM_009696.2	gtgctgttggtcacattgct	cgcaggtaatcccagaagc	gtgctgttggtcacattgctgacaggatgcctagccgagggagagccggaggtgacagatcagctcgagtggcaaagcaaccaaccctgggagcaggccctgaaccgcttctgggattacctgcg
Mm.200608	Clu	NM_013492.1	aagtactaccttcgggtctcca	agcttcaccaccacctcagt	aagtactaccttcgggtctccaccgtgaccacccattcctctgactcagaggtcccctcccgtgtcactgaggtggtggtgaagct
Mm.278865	Stxbp1	NM_009295.1	aacattgcgtttctccccta	gaaagagtcagcggagtcca	aacattgcgtttctcccctatgagtcccaggtgtattccctggactccgctgactctttc
Mm.236513	Pcbp2	NM_011042.1	tcatctttgcaggtggtcag	gtggtgtggggaaagctc	tcatctttgcaggtggtcaggacaggtacagcacaggcagcgacagtgcgagctttccccacaccac
Mm.197518	Laptm4b	NM_033521.2	tcctggtgtatgttaccagcaa	gcacagcagtagcatcatcg	tcctggtgtatgttaccagcaatgataccacagtgctgctgcctccgtacgatgatgctactgctgtgc
Mm.24678	Pard6g	NM_053117.2	tcggctatgctgatgtgc	gctgtaatggtctgcttcttctc	tcggctatgctgatgtgcacggggacctgctgcccatcaacaatgacgacaacttctgcaaggcagtctcaagtgcaaaccccttgcttcgagtcttcatccagaaacgagaagaagcagaccattacagc
Mm.273155	2610110G12Rik	NM_028476.2	aggcttctttgcccatcag	tccctctgctctttttggtg	aggcttctttgcccatcagcaccctccagcacggaagctgccaccaaaaagagcagaggga
Mm.257952	Tmem159	NM_145586.1	cctgcctcatgagctactgg	gacgttggcattttgctgt	cctgcctcatgagctactggttttctcccagcaggccactgacacagcaaaatgccaacgtc
Mm.391967	Actb	NM_007393.1	aaggccaaccgtgaaaagat	gtggtacgaccagaggcatac	aaggccaaccgtgaaaagatgacccagatcatgtttgagaccttcaacaccccagccatgtacgtagccatccaggctgtgctgtccctgtatgcctctggtcgtaccac
