# Supplementary material for: Validation of oligoarrays for quantitative exploration of the transcriptome
Source: BMC Genomics. 2008 May 30;9:258. doi: 10.1186/1471-2164-9-258 (PMC2430212; doi:10.1186/1471-2164-9-258)
Supplement: Additional file 3 — PCR amplification efficiency of selected genes. The file lists the slope and standard deviation of linear curves fitted to plots of cycle threshold (Ct) versus primer dilution for the genes subjected to qRT-PCR analysis. [file 1471-2164-9-258-S3.xls]

## Sheet: Sheet1
Additional file 3. PCR amplification efficiency
Table 3. The slope and standard deviation (SD) of linear curves fitted to plots of cycle threshold (Ct) versus primer dilution
UniGene	Gene	Slope	Slope SD
Mm.47709	Pdc	3.537	0.0536
Mm.151562	Rbp3	3.1477	0.1209
Mm.16224	Guca1a	3.1347	0.1061
Mm.284811	Unc119Guca1*	3.0203	0.1458
Mm.59151	Guca1b	3.3233	0.0995
Mm.285993	Calm1	3.216	0.014
Mm.28643	Vamp2*	2.9603	0.2597
Mm.223674	Syp	3.4717	0.053
Mm.1372	Pde6b	3.3983	0.0246
Mm.156506	Pcdh21	3.3113	0.0896
Mm.297482	Tpt1*	3.0067	0.1371
Mm.3667	Vtn	3.1773	0.0158
Mm.352239	Gpsn2	3.379	0.0189
Mm.55143	Dkk3	3.354	0.058
Mm.726	Bsg	3.1897	0.1727
Mm.28147	Reep6	3.7053	0.0449
Mm.16228	Slc25a4	3.4907	0.0398
Mm.235204	Atp1b2	3.2026	0.265
Mm.94160	Bex2	3.208	0.2113
Mm.26633	Plekhb1	3.43	0.1594
Mm.305152	Apoe	NA	NA
Mm.200608	Clu	3.6767
Mm.278865	Stxbp1	3.7	0.0567
Mm.236513	Pcbp2	3.143	0.1097
Mm.197518	Laptm4b	3.4143	0.0934
Mm.24678	Pard6g*	2.81
Mm.273155	2610110G12Rik*	2.8323	0.0945
Mm.257952	Tmem159	3.625	0.1565
Mm.391967	Actb	3.1327	0.1731
Two dilutions were included for Clu and Pard6g, SD could therefore not be calculated
* Lower slope than the others in ANOVA analysis, suggesting lower amplification efficiency
